# Supplementary material for: Transcriptomic analysis on pancreatic adenocarcinoma patients uncovers KRAS-mediated PPAR pathway alteration
Source: Front Oncol. 2025 Aug 11;15:1613773. doi: 10.3389/fonc.2025.1613773 (PMC12375456; doi:10.3389/fonc.2025.1613773)
Supplement: Supplementary file 2 [file Table1.xlsx]

## Sheet: S1
S1 Table: Number of selected samples from each TGCA project.
TCGA Project Name	Samples Number
	Unpaired	Paired
CPTAC-Brain, Head and Neck, Kidney, Lung, Pancreas, Uterus	245	76
Exceptional Responders	4	0
NCI Cancer Model Development for the Human Cancer Model Initiative	8	0
Pancreatic Adenocarcinoma	182	8
Total	439	82

## Sheet: S2
S2 Table: KEGG pathway over-representation in up- and down-regulated unpaired DEG lists. The most relevant KEGG pathways are shown, ordered by decreasing significance.
UPREGULATED GENES - KEGG PATHWAY OVER-REPRESENTATION
Description	GeneRatio	p.adjust
Cell cycle	79/2136	<0.001
Viral carcinogenesis	94/2136	<0.001
Proteasome	33/2136	<0.001
Salmonella infection	107/2136	<0.001
Pathogenic Escherichia coli infection	83/2136	<0.001
Human papillomavirus infection	124/2136	<0.001
p53 signaling pathway	40/2136	<0.001
Hepatitis C	67/2136	<0.001
Epstein-Barr virus infection	81/2136	<0.001
Nucleocytoplasmic transport	49/2136	<0.001
Shigellosis	93/2136	<0.001
Systemic lupus erythematosus	57/2136	<0.001
Neutrophil extracellular trap formation	74/2136	<0.001
Small cell lung cancer	42/2136	<0.001
Alcoholism	73/2136	<0.001
Endocytosis	91/2136	<0.001
Phagosome	60/2136	<0.001
NOD-like receptor signaling pathway	70/2136	<0.001
Motor proteins	72/2136	<0.001
Homologous recombination	22/2136	<0.001
Nucleotide metabolism	37/2136	0.001
Apoptosis	53/2136	0.001
Cytoskeleton in muscle cells	81/2136	0.002
Tight junction	63/2136	0.002
Kaposi sarcoma-associated herpesvirus infection	70/2136	0.002
Influenza A	63/2136	0.002
Lysosome	51/2136	0.002
Huntington disease	102/2136	0.003
Necroptosis	59/2136	0.003
DNA replication	19/2136	0.003
ECM-receptor interaction	37/2136	0.003
Bacterial invasion of epithelial cells	33/2136	0.003
Measles	52/2136	0.003
Human immunodeficiency virus 1 infection	74/2136	0.003
Axon guidance	65/2136	0.004
Ubiquitin mediated proteolysis	53/2136	0.004
Cellular senescence	57/2136	0.004
Pancreatic cancer	32/2136	0.004
Hippo signaling pathway	57/2136	0.005
Amyotrophic lateral sclerosis	116/2136	0.005
IL-17 signaling pathway	37/2136	0.007
Regulation of actin cytoskeleton	77/2136	0.008
Focal adhesion	69/2136	0.008
Alzheimer disease	119/2136	0.013
Bladder cancer	19/2136	0.013
Base excision repair	20/2136	0.013
Vibrio cholerae infection	22/2136	0.013
TNF signaling pathway	42/2136	0.014
TGF-beta signaling pathway	40/2136	0.015
Amoebiasis	38/2136	0.017
Adherens junction	35/2136	0.020
Pyrimidine metabolism	24/2136	0.021
Prostate cancer	36/2136	0.022
Mismatch repair	12/2136	0.023
Human T-cell leukemia virus 1 infection	72/2136	0.024
Fluid shear stress and atherosclerosis	48/2136	0.027
Apoptosis - multiple species	15/2136	0.028
Proteoglycans in cancer	66/2136	0.030
Human cytomegalovirus infection	72/2136	0.032
Pathways of neurodegeneration - multiple diseases	139/2136	0.046
DOWNREGULATED GENES - KEGG PATHWAY OVER-REPRESENTATION
Description	GeneRatio	p.adjust
Valine, leucine and isoleucine degradation	39/3141	<0.001
Calcium signaling pathway	136/3141	<0.001
Propanoate metabolism	27/3141	<0.001
Fatty acid degradation	33/3141	<0.001
PPAR signaling pathway	49/3141	<0.001
Pancreatic secretion	62/3141	<0.001
Glycine, serine and threonine metabolism	29/3141	<0.001
Maturity onset diabetes of the young	21/3141	<0.001
Peroxisome	50/3141	<0.001
cGMP-PKG signaling pathway	87/3141	<0.001
Arginine and proline metabolism	33/3141	<0.001
beta-Alanine metabolism	23/3141	<0.001
Circadian entrainment	55/3141	<0.001
Aldosterone synthesis and secretion	55/3141	<0.001
AMPK signaling pathway	65/3141	<0.001
Butanoate metabolism	20/3141	0.001
cAMP signaling pathway	109/3141	0.001
Fatty acid metabolism	35/3141	0.001
Fat digestion and absorption	28/3141	0.002
Glyoxylate and dicarboxylate metabolism	21/3141	0.003
Lysine degradation	37/3141	0.003
Carbon metabolism	60/3141	0.004
Insulin secretion	47/3141	0.004
2-Oxocarboxylic acid metabolism	22/3141	0.004
Gastric acid secretion	42/3141	0.006
Tryptophan metabolism	26/3141	0.007
Vitamin digestion and absorption	18/3141	0.007
Parathyroid hormone synthesis, secretion and action	58/3141	0.008
Inflammatory mediator regulation of TRP channels	51/3141	0.008
Choline metabolism in cancer	51/3141	0.008
Thermogenesis	107/3141	0.008
Pyruvate metabolism	28/3141	0.008
Lipoic acid metabolism	14/3141	0.009
Insulin resistance	55/3141	0.009
Glutamatergic synapse	58/3141	0.009
Cortisol synthesis and secretion	36/3141	0.010
Glycerolipid metabolism	35/3141	0.010
Oxytocin signaling pathway	74/3141	0.011
Bile secretion	46/3141	0.014
Protein digestion and absorption	52/3141	0.014
Mineral absorption	33/3141	0.015
Renin secretion	37/3141	0.015
Citrate cycle (TCA cycle)	19/3141	0.016
Histidine metabolism	15/3141	0.016
Neuroactive ligand-receptor interaction	158/3141	0.018
Salivary secretion	47/3141	0.019
Vascular smooth muscle contraction	64/3141	0.022
Proximal tubule bicarbonate reclamation	15/3141	0.027
Phosphatidylinositol signaling system	48/3141	0.027
Pantothenate and CoA biosynthesis	14/3141	0.027
Thyroid hormone signaling pathway	58/3141	0.028
Ovarian steroidogenesis	28/3141	0.028
Phospholipase D signaling pathway	69/3141	0.028
Glucagon signaling pathway	52/3141	0.028
Regulation of lipolysis in adipocytes	31/3141	0.028
GnRH signaling pathway	46/3141	0.029
Carbohydrate digestion and absorption	26/3141	0.030
ABC transporters	25/3141	0.032
Insulin signaling pathway	64/3141	0.033
Cysteine and methionine metabolism	28/3141	0.034
Arginine biosynthesis	14/3141	0.041
Fatty acid biosynthesis	12/3141	0.043
Amphetamine addiction	35/3141	0.043
Long-term depression	31/3141	0.046
Long-term potentiation	34/3141	0.046
Morphine addiction	44/3141	0.050

## Sheet: S3
S3 Table: KEGG pathway over-representation in up and down-regulated paired DEG lists. The most relevant KEGG pathways are shown, ordered by decreasing significance.
UPREGULATED GENES - KEGG PATHWAY OVER-REPRESENTATION
Description	GeneRatio	p.adjust
Cell cycle	84/2331	<0.001
Cytoskeleton in muscle cells	105/2331	<0.001
Focal adhesion	92/2331	<0.001
Salmonella infection	107/2331	<0.001
Proteasome	31/2331	<0.001
Human papillomavirus infection	135/2331	<0.001
ECM-receptor interaction	49/2331	<0.001
Endocytosis	105/2331	<0.001
p53 signaling pathway	41/2331	<0.001
Nucleocytoplasmic transport	53/2331	<0.001
Bacterial invasion of epithelial cells	41/2331	<0.001
Viral carcinogenesis	86/2331	<0.001
Phagosome	68/2331	<0.001
Ubiquitin mediated proteolysis	64/2331	<0.001
Regulation of actin cytoskeleton	93/2331	<0.001
Hippo signaling pathway	68/2331	<0.001
Shigellosis	97/2331	<0.001
Pathogenic Escherichia coli infection	80/2331	<0.001
Bladder cancer	24/2331	<0.001
Motor proteins	78/2331	<0.001
Small cell lung cancer	43/2331	<0.001
Nucleotide metabolism	40/2331	<0.001
Homologous recombination	23/2331	<0.001
Pancreatic cancer	36/2331	0.001
Neutrophil extracellular trap formation	75/2331	0.001
Axon guidance	72/2331	0.001
Adherens junction	42/2331	0.001
Nucleotide excision repair	31/2331	0.001
TGF-beta signaling pathway	47/2331	0.001
Proteoglycans in cancer	78/2331	0.002
Protein processing in endoplasmic reticulum	67/2331	0.002
Hepatitis C	63/2331	0.002
Amoebiasis	44/2331	0.002
Tight junction	66/2331	0.003
Systemic lupus erythematosus	55/2331	0.004
Glycosaminoglycan biosynthesis - keratan sulfate	12/2331	0.006
Epstein-Barr virus infection	75/2331	0.006
DNA replication	19/2331	0.007
PI3K-Akt signaling pathway	122/2331	0.009
Fluid shear stress and atherosclerosis	54/2331	0.009
Base excision repair	21/2331	0.018
Efferocytosis	58/2331	0.019
Renal cell carcinoma	29/2331	0.031
Prostate cancer	38/2331	0.035
Transcriptional misregulation in cancer	68/2331	0.035
Apoptosis	50/2331	0.035
Chronic myeloid leukemia	31/2331	0.035
Alzheimer disease	125/2331	0.035
Lysosome	49/2331	0.035
Other types of O-glycan biosynthesis	21/2331	0.039
ATP-dependent chromatin remodeling	44/2331	0.039
Colorectal cancer	34/2331	0.039
Arrhythmogenic right ventricular cardiomyopathy	34/2331	0.039
Necroptosis	57/2331	0.040
Cellular senescence	56/2331	0.040
Rheumatoid arthritis	36/2331	0.043
NOD-like receptor signaling pathway	65/2331	0.043
Fanconi anemia pathway	23/2331	0.044
Melanoma	29/2331	0.044
Mismatch repair	12/2331	0.044
Mitophagy - animal	39/2331	0.044
Basal cell carcinoma	26/2331	0.044
Thyroid cancer	17/2331	0.048
Alcoholism	65/2331	0.050
DOWNREGULATED GENES - KEGG PATHWAY OVER-REPRESENTATION
Description	GeneRatio	p.adjust
Fatty acid degradation	28/2153	<0.001
Calcium signaling pathway	101/2153	<0.001
Pancreatic secretion	50/2153	<0.001
Valine, leucine and isoleucine degradation	28/2153	<0.001
Glycine, serine and threonine metabolism	24/2153	<0.001
Propanoate metabolism	20/2153	<0.001
Fatty acid metabolism	29/2153	<0.001
Phosphatidylinositol signaling system	42/2153	0.002
PPAR signaling pathway	33/2153	0.007
cGMP-PKG signaling pathway	61/2153	0.009
Bile secretion	37/2153	0.009
ABC transporters	22/2153	0.010
Protein digestion and absorption	41/2153	0.011
Lysine degradation	28/2153	0.011
Inositol phosphate metabolism	31/2153	0.012
Glyoxylate and dicarboxylate metabolism	16/2153	0.012
cAMP signaling pathway	77/2153	0.012
Thyroid hormone signaling pathway	46/2153	0.012
Insulin secretion	35/2153	0.012
Peroxisome	34/2153	0.012
Pyruvate metabolism	22/2153	0.012
beta-Alanine metabolism	16/2153	0.016
Neuroactive ligand-receptor interaction	116/2153	0.017
AMPK signaling pathway	45/2153	0.019
Biosynthesis of cofactors	54/2153	0.025
Lipoic acid metabolism	12/2153	0.026
Morphine addiction	35/2153	0.028
Choline metabolism in cancer	37/2153	0.030
Tyrosine metabolism	17/2153	0.030
Mineral absorption	25/2153	0.030
Nicotinate and nicotinamide metabolism	17/2153	0.040
Aldosterone-regulated sodium reabsorption	17/2153	0.040
FoxO signaling pathway	46/2153	0.045
Maturity onset diabetes of the young	13/2153	0.045
Insulin resistance	39/2153	0.047

## Sheet: S4
S4 Table: KEGG pathway over-representation in up and down-regulated DEG lists in mutated vs WT KRAS analysis. The most relevant KEGG pathways are shown, ordered by decreasing significance.
UPREGULATED GENES - KEGG PATHWAY OVER-REPRESENTATION
Description	GeneRatio	p.adjust
Glycolysis / Gluconeogenesis	8/196	0.03
DOWNREGULATED GENES - KEGG PATHWAY OVER-REPRESENTATION
Description	GeneRatio	p.adjust
Neuroactive ligand-receptor interaction	16/133	0.03
Proximal tubule bicarbonate reclamation	4/133	0.04
Maturity onset diabetes of the young	4/133	0.05
Pancreatic secretion	7/133	0.05
PPAR signaling pathway	6/133	0.05

## Sheet: S5
S5 Table: Metadata of TCGA Unpaired Tumor vs Healthy Tissue Samples.
hits_access	case_id	demographic_gender	demographic_race	demographic_year_of_birth	demographic_year_of_death	diagnoses_0_age_at_diagnosis	diagnoses_0_tissue_or_organ_of_origin	diagnoses_0_tumor_grade	diagnoses_1_age_at_diagnosis	diagnoses_1_tissue_or_organ_of_origin	diagnoses_1_tumor_grade	disease_type	primary_site	project_name	samples_0_portions_0_portion_id	samples_0_sample_type	samples_0_tissue_type	samples_1_portions_0_portion_id	samples_1_sample_type	samples_1_tissue_type	samples_2_portions_0_portion_id	samples_2_sample_type	samples_2_tissue_type	tissue_source_site_name	hits_data_category	hits_data_format	hits_file_name	hits_id	hits_submitter_id	molecule&protocol
open	fb50c60e-d191-474b-a5eb-19b922db6688	female	not reported	1956	None	22468	Pancreas, NOS	G2				Ductal and Lobular Neoplasms	Pancreas	NCI Cancer Model Development for the Human Cancer Model Initiative	cbbb7ae6-165e-458c-8362-404f1897f379	Primary Tumor	Tumor								Transcriptome Profiling	TSV	4997e83c-f389-4d66-8251-2ebea301d379.rna_seq.augmented_star_gene_counts.tsv	900181c2-c3e5-47a9-920f-4cd4d8c86bc8	f8a0f749-8f35-4fd6-8ef1-da76ff796823	rna_seq.augmented_star_gene_counts
open	27e13777-6ed1-4411-a935-245ba6953cf5	male	not reported	1941	None	27727	Pancreas, NOS	G2				Ductal and Lobular Neoplasms	Pancreas	NCI Cancer Model Development for the Human Cancer Model Initiative	681183d7-5e86-4bca-9f6f-b94a7985e43f	Primary Tumor	Tumor								Transcriptome Profiling	TSV	ae38f9ed-a0a0-4c42-a230-6dba9f885b56.rna_seq.augmented_star_gene_counts.tsv	74a1329d-fc4f-4d97-971b-a4019dedc4ef	ed0e7c87-399e-470e-b73f-9075250e0be3	rna_seq.augmented_star_gene_counts
open	1521ac6d-31f7-4240-9d54-4f7600e78e16	male	white	1933	None	28174	Head of pancreas	not reported				Adenomas and Adenocarcinomas	Pancreas	Pancreatic Adenocarcinoma	f8077467-1120-4f6d-8ed8-f3d7dc97f1bf	Primary Tumor	Not Reported							International Genomics Consortium	Transcriptome Profiling	TSV	fe6f1ec7-deee-49ab-838d-e9b4d73377ca.rna_seq.augmented_star_gene_counts.tsv	9f65c99a-47f1-4f33-8a66-bd1fb638d953	cb692fbd-8572-4114-87e9-38ee0311c82f	rna_seq.augmented_star_gene_counts
open	16b38977-aea1-4c75-89ec-4fb551f652dd	female	asian	1938	2014	27662	Body of pancreas	not reported				Ductal and Lobular Neoplasms	Pancreas	Pancreatic Adenocarcinoma	bdf8f4f2-e974-43f6-af24-2e795acb9145	Primary Tumor	Not Reported							National Cancer Center Korea	Transcriptome Profiling	TSV	23c259f7-c595-41b2-8d82-b740879a3ff6.rna_seq.augmented_star_gene_counts.tsv	44f31ab7-9518-4b29-99fd-9b1247d9d189	8658fa17-4747-4b91-a487-9e276e85a47f	rna_seq.augmented_star_gene_counts
open	70c2c861-01de-47bc-abfd-b7d14d68e1a1	male	white	1939	None	26947	Head of pancreas	not reported				Adenomas and Adenocarcinomas	Pancreas	Pancreatic Adenocarcinoma	7a7d1f6d-b928-4b8c-b723-a147c51caf6f	Primary Tumor	Not Reported							International Genomics Consortium	Transcriptome Profiling	TSV	d1134e43-0cc6-4a95-951d-cb19623b27c1.rna_seq.augmented_star_gene_counts.tsv	08675d5b-7408-489c-8b5b-a37fe94d8c4d	ab413a4f-c24a-4c14-8bf7-9db76973285c	rna_seq.augmented_star_gene_counts
open	69285f58-9b70-4262-acc0-8cf3d47540c3	female	white	1929	None	30684	Head of pancreas	not reported				Ductal and Lobular Neoplasms	Pancreas	Pancreatic Adenocarcinoma	85ae8bc8-f8c3-4f9b-a28d-53acaf9bf2aa	Primary Tumor	Not Reported							Alberta Health Services	Transcriptome Profiling	TSV	13653fbc-feec-45d3-8b36-badbf813e979.rna_seq.augmented_star_gene_counts.tsv	2493df6e-8c76-4557-a7af-6d1264e9dac4	3964ee3d-d879-4493-a603-d6b32abbd3bc	rna_seq.augmented_star_gene_counts
open	5750a6ed-2516-456d-97d4-2f6486845ed8	female	black or african american	1939	None	27295	Head of pancreas	not reported				Ductal and Lobular Neoplasms	Pancreas	Pancreatic Adenocarcinoma	80b7239f-6ad4-4682-9dcb-2049d14856d3	Primary Tumor	Not Reported							Candler	Transcriptome Profiling	TSV	fbb8955a-12cc-4e48-b4ab-f1c612d56b8a.rna_seq.augmented_star_gene_counts.tsv	5dd598ff-58cf-4553-af71-2e0d80a04c08	33fa89c4-6121-499f-8b2f-78161da16f22	rna_seq.augmented_star_gene_counts
open	75119d1a-93e5-4ae7-9d60-69ee929a0772	male	white	1947	2012	23962	Head of pancreas	not reported				Cystic, Mucinous and Serous Neoplasms	Pancreas	Pancreatic Adenocarcinoma	18bcbe67-d795-45fc-b349-a764fa4f0ed8	Primary Tumor	Not Reported							Mayo Clinic	Transcriptome Profiling	TSV	a87e8e1d-4ab3-4603-9d64-6a19c3ddf84e.rna_seq.augmented_star_gene_counts.tsv	b64533e3-8dbd-4e50-8abe-a5cc52266897	ba7aebac-994e-4051-a632-60fb310ef8aa	rna_seq.augmented_star_gene_counts
open	56a1b8ff-a71c-4e5f-9c3c-d8162ff896aa	male	white	1949	None	23152	Head of pancreas	not reported				Ductal and Lobular Neoplasms	Pancreas	Pancreatic Adenocarcinoma	2f09b82b-cc2d-4f04-9d05-b925793fd9a9	Primary Tumor	Not Reported							Alberta Health Services	Transcriptome Profiling	TSV	875e9333-ef0a-4625-a5b6-56ce145f084d.rna_seq.augmented_star_gene_counts.tsv	9c7d0cbe-953d-4785-8f79-ae54edb3d7ea	fdc58467-bab1-4dc4-a0bf-51c393d12e5b	rna_seq.augmented_star_gene_counts
open	27286a38-1035-4a22-9ebc-874df8c49026	male	white	1935	None	28454	Head of pancreas	not reported				Ductal and Lobular Neoplasms	Pancreas	Pancreatic Adenocarcinoma	f819690b-4224-489f-a964-efa9fcf523b2	Primary Tumor	Not Reported							International Genomics Consortium	Transcriptome Profiling	TSV	65ac44e1-923f-4d0a-aa08-50e92430a785.rna_seq.augmented_star_gene_counts.tsv	3946d6e3-4460-43f8-9c1b-defceee3fe4f	2e5f2d14-9b61-496b-b6e4-7d2ed3c82f57	rna_seq.augmented_star_gene_counts
open	1db061c0-9b28-4bf9-8ad2-0383c69b6800	male	white	1929	2011	30092	Head of pancreas	not reported				Ductal and Lobular Neoplasms	Pancreas	Pancreatic Adenocarcinoma	dead5113-85f1-408f-ab10-2b601d07491a	Primary Tumor	Not Reported							Technical University of Munich	Transcriptome Profiling	TSV	82c85832-c1c2-4c8a-a0eb-4b6670d00b5b.rna_seq.augmented_star_gene_counts.tsv	e377175c-5a94-4600-860f-e2e31fc960f5	d7c1fb67-ca3a-4c06-8ac6-2ac1f7beeba4	rna_seq.augmented_star_gene_counts
open	10f0d40b-c4c4-441b-9cfb-bef5e44aa91e	female	white	1946	None	24174	Body of pancreas	not reported				Ductal and Lobular Neoplasms	Pancreas	Pancreatic Adenocarcinoma	427de46f-5d5a-44ee-9a56-aed213f73ce4	Primary Tumor	Not Reported							Moffitt Cancer Center	Transcriptome Profiling	TSV	d789b349-f74b-4910-b797-625b2e1cc22a.rna_seq.augmented_star_gene_counts.tsv	1500117c-5da7-43ba-8453-64d20170eb86	b63fdb80-af36-4b79-9a1f-e80ae4e12f77	rna_seq.augmented_star_gene_counts
open	3a3a8fe1-e35c-45d0-aa0b-4fefa9ee9183	female	white	1929	2011	29904	Head of pancreas	not reported				Ductal and Lobular Neoplasms	Pancreas	Pancreatic Adenocarcinoma	8381dca3-fb98-4c74-8c1f-bcd1f4a89463	Primary Tumor	Not Reported							Garvan Institute of Medical Research	Transcriptome Profiling	TSV	e55e1abe-7f0d-4cb7-a28a-728443f0423d.rna_seq.augmented_star_gene_counts.tsv	241606d3-f359-4df7-ba9e-1c2a86c17d10	d5c98212-553a-4f34-94fb-a623fb0432a4	rna_seq.augmented_star_gene_counts
open	9246c642-3231-4137-a24b-3efae151b655	male	white	1958	None	19904	Head of pancreas	not reported				Ductal and Lobular Neoplasms	Pancreas	Pancreatic Adenocarcinoma	8edc8c79-1e31-4fd9-b84f-364c50261fdd	Primary Tumor	Not Reported							Asterand	Transcriptome Profiling	TSV	ac1c16e5-e009-400a-8294-4a37d16982a0.rna_seq.augmented_star_gene_counts.tsv	2ef39ad3-7a20-43f7-8dc2-6997a89d3077	9921b84e-2b4c-480d-9b32-17036a3dfd54	rna_seq.augmented_star_gene_counts
open	77e49007-3e44-4157-beae-8f7e94234c78	female	white	1932	None	28554	Pancreas, NOS	not reported				Ductal and Lobular Neoplasms	Pancreas	Pancreatic Adenocarcinoma	8f663dc4-877e-4c4b-876b-f9e2d5996539	Primary Tumor	Not Reported							Alberta Health Services	Transcriptome Profiling	TSV	5a9a3685-e932-4571-a5e6-0f3752151571.rna_seq.augmented_star_gene_counts.tsv	88b45a1d-4dd3-48cf-8615-76e5f9099a2c	0f323dbe-374e-4774-86c0-d87588668f66	rna_seq.augmented_star_gene_counts
open	232073a1-2bf3-4539-a396-bde7836f9aeb	male	white	1938	2013	27082	Head of pancreas	not reported				Ductal and Lobular Neoplasms	Pancreas	Pancreatic Adenocarcinoma	c55da249-2a0e-4e52-bc1e-4426a94e761e	Primary Tumor	Not Reported							Mayo Clinic	Transcriptome Profiling	TSV	bcd0d8da-f633-4ee0-adf8-17692d14c20b.rna_seq.augmented_star_gene_counts.tsv	483e03f9-4112-4a4f-9b1b-c6330c4d7527	e7d27b8d-5453-49d7-9120-4ec9bf6016a4	rna_seq.augmented_star_gene_counts
open	18960eb6-2d79-4d12-886a-4cd1e8fc1e21	female	white	1950	None	23306	Head of pancreas	not reported				Ductal and Lobular Neoplasms	Pancreas	Pancreatic Adenocarcinoma	bdbb7370-3114-423d-bed0-12c98081f4c1	Primary Tumor	Not Reported							Alberta Health Services	Transcriptome Profiling	TSV	5d89bb92-a19f-4b11-8c64-eaa0dd8ef90a.rna_seq.augmented_star_gene_counts.tsv	ad163cf4-adf6-4b06-8350-0eaa2d670b39	98d0d2e2-ff24-4175-a473-50ca68c79803	rna_seq.augmented_star_gene_counts
open	0b4443a0-087d-47e7-9e67-795eac6750c3	male	white	1952	None	21676	Head of pancreas	not reported				Ductal and Lobular Neoplasms	Pancreas	Pancreatic Adenocarcinoma	35e6aee5-2ea1-47b5-a64c-52007eb0d54d	Primary Tumor	Not Reported							Alberta Health Services	Transcriptome Profiling	TSV	ee922546-b15e-4cc6-a715-5a396f14fcdd.rna_seq.augmented_star_gene_counts.tsv	3f463d35-ef25-4e5f-9cea-81576d0fde07	c6429f68-3fd2-48c5-a0ac-78ee579ff0f7	rna_seq.augmented_star_gene_counts
open	a4569ce7-dde7-4660-a24c-409d294b2b8c	female	white	1955	None	21484	Tail of pancreas	not reported				Epithelial Neoplasms, NOS	Pancreas	Pancreatic Adenocarcinoma	e5d96b88-02f6-4991-be72-de29395c9eea	Primary Tumor	Not Reported							Mayo Clinic	Transcriptome Profiling	TSV	96f79902-9710-4a2c-9b26-92cc9430d441.rna_seq.augmented_star_gene_counts.tsv	d4b54ce7-b3ed-4a31-8bf7-867efc78e980	14afb674-65bc-4f04-aced-3a4cf7fca09a	rna_seq.augmented_star_gene_counts
open	cf825b86-7ec2-4e90-bcce-3b5637b90b70	male	white	1943	None	24621	Body of pancreas	not reported				Adenomas and Adenocarcinomas	Pancreas	Pancreatic Adenocarcinoma	3650f7c6-e646-4371-a75f-c80eb0ab7ce5	Primary Tumor	Not Reported							Moffitt Cancer Center	Transcriptome Profiling	TSV	592f9b63-6b4c-4d4d-b2dc-a061a109390b.rna_seq.augmented_star_gene_counts.tsv	86ed628c-fb1a-4505-b6e8-0cc72719840e	8113a979-0661-45ac-a35c-a78e1da06dd6	rna_seq.augmented_star_gene_counts
open	8d9bd437-8b4b-4da5-87ba-6b5790f05022	male	white	1952	2009	20984	Head of pancreas	not reported				Adenomas and Adenocarcinomas	Pancreas	Pancreatic Adenocarcinoma	26441aae-22e5-4e69-b3f5-34ccde356c93	Primary Tumor	Not Reported							UNC	Transcriptome Profiling	TSV	06a1d5c5-ecc0-426b-aba8-d5e0ca289c8f.rna_seq.augmented_star_gene_counts.tsv	952b8bf3-3da4-4228-9541-004e17709cb1	6e4118bc-9715-4c9f-9269-d469319e65ff	rna_seq.augmented_star_gene_counts
open	886d6116-d496-444f-9b7b-7449dad31055	male	white	1939	2013	26936	Head of pancreas	not reported				Ductal and Lobular Neoplasms	Pancreas	Pancreatic Adenocarcinoma	35269b50-abae-4256-a885-050a7782d2c4	Primary Tumor	Not Reported							Mayo Clinic	Transcriptome Profiling	TSV	7e35ad10-6c63-4743-b43d-d921159faddd.rna_seq.augmented_star_gene_counts.tsv	eb40b06c-68b1-4298-9d1f-4de1e28f07dd	7dd84867-6cb2-4901-8fc1-70bbf00b899f	rna_seq.augmented_star_gene_counts
open	81b6b844-d760-4146-9b01-1c4b2596eb77	male	white	1943	2012	24988	Head of pancreas	not reported				Ductal and Lobular Neoplasms	Pancreas	Pancreatic Adenocarcinoma	3958d6d2-d95c-435a-a468-c19a03f06d10	Primary Tumor	Not Reported							Asterand	Transcriptome Profiling	TSV	907768c7-70e3-4141-bc94-589d46e93b85.rna_seq.augmented_star_gene_counts.tsv	df0db454-9793-42df-aeb3-23ca4a105ccb	a20e7f36-7e10-4ba8-8a58-9a6ef170e700	rna_seq.augmented_star_gene_counts
open	7e4e5633-6f83-4b46-b6eb-64b3f2866ba3	female	white	1955	None	20741	Head of pancreas	not reported				Adenomas and Adenocarcinomas	Pancreas	Pancreatic Adenocarcinoma	5f5255b5-9c19-4d54-8ea9-11222e49719b	Primary Tumor	Not Reported							Christiana Healthcare	Transcriptome Profiling	TSV	92c7d925-cd0d-446a-a681-2cdeb4aebf88.rna_seq.augmented_star_gene_counts.tsv	e993fbaf-8900-4a7b-8f73-3b7df51ab80f	f0ea5423-5335-475c-8c19-52b29f55e9a7	rna_seq.augmented_star_gene_counts
open	ce2bfd9e-6382-47bb-9fd1-b77afe57e948	female	white	1933	2011	28353	Head of pancreas	not reported				Ductal and Lobular Neoplasms	Pancreas	Pancreatic Adenocarcinoma	6ee098aa-4a33-4402-aae2-e3c46da29912	Primary Tumor	Not Reported							University of Chicago	Transcriptome Profiling	TSV	8bc8bd50-aea9-422c-891e-f6d0f4ff7d33.rna_seq.augmented_star_gene_counts.tsv	425613bb-a981-4984-95d5-50839b89a04e	456931c9-245e-40f5-a02c-070cdf8642d0	rna_seq.augmented_star_gene_counts
open	d4f66f06-9289-45c1-b9eb-aaef991a4bb6	male	asian	1962	2012	18475	Body of pancreas	not reported				Ductal and Lobular Neoplasms	Pancreas	Pancreatic Adenocarcinoma	c340212e-ca39-477c-b564-7e1099c2a40b	Primary Tumor	Not Reported							National Cancer Center Korea	Transcriptome Profiling	TSV	241fe50e-0427-443d-8b22-35d747c4d03b.rna_seq.augmented_star_gene_counts.tsv	7e460f1a-71f3-4d86-a146-c2ee5704237b	261fc2c4-0486-4deb-8aa7-539d8e410571	rna_seq.augmented_star_gene_counts
open	459028fd-0cd8-4e6d-a668-71fd60bd0a37	female	white	1936	None	27929	Head of pancreas	not reported				Ductal and Lobular Neoplasms	Pancreas	Pancreatic Adenocarcinoma	1f49fe0f-0e68-4ede-b7cd-d555ef0cb2b8	Primary Tumor	Not Reported							International Genomics Consortium	Transcriptome Profiling	TSV	774f715e-5c42-40e0-83b8-dd789d4efca4.rna_seq.augmented_star_gene_counts.tsv	e14ea4c0-3fe4-486c-8f9f-bad12964dbb6	e3ee7255-2973-4f08-853a-050c691b0529	rna_seq.augmented_star_gene_counts
open	65e5bf5f-f22a-4ec2-8839-aeda37212b98	male	white	1928	2009	29292	Head of pancreas	not reported				Ductal and Lobular Neoplasms	Pancreas	Pancreatic Adenocarcinoma	24fcb1fd-781a-4e74-820a-4ccd29423021	Primary Tumor	Not Reported							Alberta Health Services	Transcriptome Profiling	TSV	a5f518f1-22ba-4a2c-8664-d37aba0bf679.rna_seq.augmented_star_gene_counts.tsv	bed2a207-15f0-4837-9ba0-6638051df824	912451b7-8533-4147-a5e5-cb9bff81abe2	rna_seq.augmented_star_gene_counts
open	3264459c-adeb-486e-ab8f-274574441593	female	asian	1940	None	26311	Tail of pancreas	not reported				Ductal and Lobular Neoplasms	Pancreas	Pancreatic Adenocarcinoma	f7000927-7f95-4bc0-a7fb-6e192c8100f0	Primary Tumor	Not Reported							National Cancer Center Korea	Transcriptome Profiling	TSV	71635a3b-07b8-48dd-8d46-6794c69f4e37.rna_seq.augmented_star_gene_counts.tsv	e8bf1350-c26c-45ee-8026-ead112e146b7	f1f21f27-bf06-4f89-a74b-5cd11a557a3c	rna_seq.augmented_star_gene_counts
open	597a5a56-244b-4218-a55d-5d08217ea28c	male	white	1957	None	20607	Head of pancreas	not reported				Ductal and Lobular Neoplasms	Pancreas	Pancreatic Adenocarcinoma	d0d5eff8-82bf-4162-b314-9a0fc1621258	Primary Tumor	Not Reported							Providence Portland Medical Center	Transcriptome Profiling	TSV	64dcf9f2-ba3a-492d-9ac7-149cc86f2732.rna_seq.augmented_star_gene_counts.tsv	35088c7e-99d5-46d4-a8df-ae85794c019b	d8eb1aa5-c3fd-4d36-8c31-8a3ed52c0efa	rna_seq.augmented_star_gene_counts
open	1756244e-13bc-4ed7-8b91-005608803d91	male	white	1954	None	21277	Head of pancreas	not reported				Ductal and Lobular Neoplasms	Pancreas	Pancreatic Adenocarcinoma	feb99d3d-c786-45cc-b4d4-0475d5033b18	Primary Tumor	Not Reported							University of Oklahoma HSC	Transcriptome Profiling	TSV	778a26f2-ace7-4ce0-b0f1-ab23cacb2f84.rna_seq.augmented_star_gene_counts.tsv	b8802db6-a0c5-4d4e-842e-22a91f36974b	4a6f27df-e5de-4452-bb89-2d74f8085b83	rna_seq.augmented_star_gene_counts
open	5971a597-1e16-4f6d-8d7b-0e69c6bdcead	male	white	1936	None	28403	Head of pancreas	not reported				Adenomas and Adenocarcinomas	Pancreas	Pancreatic Adenocarcinoma	626390f9-af1a-4bbc-8e4a-982614e0b61f	Primary Tumor	Not Reported							International Genomics Consortium	Transcriptome Profiling	TSV	966870d5-cfb6-4f7b-bc8e-3032eaa4d03a.rna_seq.augmented_star_gene_counts.tsv	df863996-d40d-43e3-84f0-938ca2a78fe9	3182579b-15ef-4701-8356-a5764f23baaf	rna_seq.augmented_star_gene_counts
open	21814c02-6aa5-4b98-8fd8-41ca0b04ccd2	male	white	1931	2012	29674	Pancreas, NOS	not reported				Ductal and Lobular Neoplasms	Pancreas	Pancreatic Adenocarcinoma	4fb6b6a8-eec9-420b-bfa1-d3569799ae0e	Primary Tumor	Not Reported							International Genomics Consortium	Transcriptome Profiling	TSV	940696cf-f20c-4aa9-ad5c-479141132692.rna_seq.augmented_star_gene_counts.tsv	9043ee18-45f4-483e-91c2-b8dd175ac703	eb1b091c-7e08-46a0-9b12-baf61271c848	rna_seq.augmented_star_gene_counts
open	570f9947-1ce5-49c7-9619-49439df6c7a9	male	white	1947	None	24007	Head of pancreas	not reported				Adenomas and Adenocarcinomas	Pancreas	Pancreatic Adenocarcinoma	dab2590a-e053-492f-a156-984459d9843d	Primary Tumor	Not Reported							UNC	Transcriptome Profiling	TSV	6289f4a8-1b68-4ac2-991f-1560fd61a9e7.rna_seq.augmented_star_gene_counts.tsv	d36a090d-0b64-459a-931b-b743095fb96c	5a0570cd-3494-46ee-ae2f-1544e9d0dcb7	rna_seq.augmented_star_gene_counts
open	58c1c391-5ea3-4432-bb1e-e7e1974954bc	male	white	1939	None	26943	Body of pancreas	not reported				Ductal and Lobular Neoplasms	Pancreas	Pancreatic Adenocarcinoma	b1bb3e6d-0167-4571-bb11-ea4b29b79c79	Primary Tumor	Not Reported							Mayo Clinic	Transcriptome Profiling	TSV	7a24bded-097d-416c-952e-91ba909973d5.rna_seq.augmented_star_gene_counts.tsv	3982f99d-d2ad-48cb-b3d5-840502c5bf53	c1368045-ed51-432a-a1d7-43269ba043fe	rna_seq.augmented_star_gene_counts
open	2048d0f9-ed9f-46df-bcd4-3dfd9137670f	female	white	1946	None	22981	Head of pancreas	not reported				Ductal and Lobular Neoplasms	Pancreas	Pancreatic Adenocarcinoma	0446e668-02e7-423f-9cb5-eb3554d60dbb	Primary Tumor	Not Reported							Asterand	Transcriptome Profiling	TSV	b296880d-cf96-4783-9b5c-849bf412ca44.rna_seq.augmented_star_gene_counts.tsv	1bccd28f-ef99-486b-b191-e07c17185d57	cce86954-218c-47ed-be45-ad5c63045461	rna_seq.augmented_star_gene_counts
open	620e0648-ec20-4a12-a6cb-5546fe829c77	male	white	1939	None	26573	Head of pancreas	not reported				Ductal and Lobular Neoplasms	Pancreas	Pancreatic Adenocarcinoma	ef74d9f6-19e5-42c5-8775-e3413c2d6a56	Primary Tumor	Not Reported							International Genomics Consortium	Transcriptome Profiling	TSV	6813be8f-c90b-4505-9293-ed370e771ccf.rna_seq.augmented_star_gene_counts.tsv	649f4d81-a634-4734-ba31-bdeb0877312a	83afd3ed-3909-4b03-9298-3124fba61073	rna_seq.augmented_star_gene_counts
open	94cd2278-7c76-423b-a44b-564776211a07	male	white	1943	None	25849	Tail of pancreas	not reported				Adenomas and Adenocarcinomas	Pancreas	Pancreatic Adenocarcinoma	3ae75e99-00c0-47b9-b236-bcbbbdd022be	Primary Tumor	Not Reported							International Genomics Consortium	Transcriptome Profiling	TSV	81ddd43c-50f2-4622-9bd9-56bee811f71f.rna_seq.augmented_star_gene_counts.tsv	a5723a1d-b3d3-4c19-9c61-ed53a8334b3c	b9e365ba-a389-4138-afac-63b2217e6dc0	rna_seq.augmented_star_gene_counts
open	31e66b80-c684-4ee8-82ae-36d00f36bc88	female	white	1926	2012	31393	Pancreas, NOS	not reported				Ductal and Lobular Neoplasms	Pancreas	Pancreatic Adenocarcinoma	c142f2c8-d748-4aad-a55b-202dd41ff84e	Primary Tumor	Not Reported							Alberta Health Services	Transcriptome Profiling	TSV	87b4e79a-2e86-4b8a-a002-d6df81905fde.rna_seq.augmented_star_gene_counts.tsv	284c58ee-b128-4d55-911c-1207d003ce52	31c443d5-df12-41cf-9253-086f1398f66f	rna_seq.augmented_star_gene_counts
open	c53328b4-0930-4e6a-a648-283b5565295e	male	white	1950	None	22425	Body of pancreas	not reported				Adenomas and Adenocarcinomas	Pancreas	Pancreatic Adenocarcinoma	8c77ef47-a9df-4071-997d-322d3a814fb7	Primary Tumor	Not Reported							Mayo Clinic	Transcriptome Profiling	TSV	a7017a73-7e1f-45a9-9c78-7353acffd4d1.rna_seq.augmented_star_gene_counts.tsv	c7be34ee-0d68-47fa-bea9-601cc5da20cb	d58409bc-c06b-4f8e-8308-02ebc8d59aaf	rna_seq.augmented_star_gene_counts
open	e4babd46-005a-4af3-8041-131648d9c2c6	male	white	1947	2011	23713	Pancreas, NOS	not reported				Adenomas and Adenocarcinomas	Pancreas	Pancreatic Adenocarcinoma	3e6f9f87-d340-4b67-8add-14eca1e6fa7e	Primary Tumor	Not Reported							UNC	Transcriptome Profiling	TSV	a1111943-685b-45e8-8b97-74f91f5dd048.rna_seq.augmented_star_gene_counts.tsv	e927777e-e4e2-4dfe-af34-a0b0a6342e9a	8415878b-c8f5-4d92-94ef-2b54eea52166	rna_seq.augmented_star_gene_counts
open	8475c44d-e091-4c65-b1b4-9a77ae3c0e1d	male	white	1926	2011	31319	Tail of pancreas	not reported				Ductal and Lobular Neoplasms	Pancreas	Pancreatic Adenocarcinoma	92069cc4-336c-49a5-a512-6c8cf72401e6	Primary Tumor	Not Reported							Asterand	Transcriptome Profiling	TSV	605193ac-e3ff-4401-9b5d-c8e76a980c37.rna_seq.augmented_star_gene_counts.tsv	8c9053d8-cd32-42f2-a334-532b234edf2d	db934e14-7a2a-4c21-8409-361295d5295a	rna_seq.augmented_star_gene_counts
open	a5748656-5330-417a-8938-01f69ddb3576	female	white	1942	2013	25920	Head of pancreas	not reported				Ductal and Lobular Neoplasms	Pancreas	Pancreatic Adenocarcinoma	c8dd6705-40e4-487a-8022-f04d17e58b2e	Primary Tumor	Not Reported							Mayo Clinic	Transcriptome Profiling	TSV	4271b388-e311-4cb1-8e89-f031f1a7e032.rna_seq.augmented_star_gene_counts.tsv	4d5b1ac7-1ed8-4ea7-bbaf-a83d1c5cddf3	d12fd3e5-ea58-4c78-a4f6-6b63049476d9	rna_seq.augmented_star_gene_counts
open	f852de27-b600-44a4-ab30-d74108dfc2e9	female	black or african american	1949	None	23624	Head of pancreas	not reported				Ductal and Lobular Neoplasms	Pancreas	Pancreatic Adenocarcinoma	121fee98-b6d1-4f94-b839-6d1aa9dcc480	Primary Tumor	Not Reported							Candler	Transcriptome Profiling	TSV	5a723bc2-5ae6-412e-8da4-ca35d8f36830.rna_seq.augmented_star_gene_counts.tsv	a566d8ee-aed0-44c2-8409-38e03bd8e545	8c890234-0fb5-4536-9ff8-1b505af504e8	rna_seq.augmented_star_gene_counts
open	67e9abc1-4b6f-4054-bdc4-29906c55c682	female	white	1950	2013	22400	Head of pancreas	not reported				Ductal and Lobular Neoplasms	Pancreas	Pancreatic Adenocarcinoma	e20c288c-cad4-4f97-9bf9-785a8044f79b	Primary Tumor	Not Reported							Moffitt Cancer Center	Transcriptome Profiling	TSV	f95a39e2-c8c6-4721-9a29-d178254eb901.rna_seq.augmented_star_gene_counts.tsv	74ee5cc4-2195-4d17-ae08-837b837373fd	043e62f5-ce29-4bbb-aada-894053080c2a	rna_seq.augmented_star_gene_counts
open	758b70f6-8064-4f43-aabe-e5f968fe2955	female	white	1924	None	32475	Tail of pancreas	not reported				Adenomas and Adenocarcinomas	Pancreas	Pancreatic Adenocarcinoma	4f1e08b0-daf0-46a6-a861-38675f7b7633	Solid Tissue Normal	Not Reported							Christiana Healthcare	Transcriptome Profiling	TSV	fb46e88b-fc77-447a-aa41-a6791c0767e1.rna_seq.augmented_star_gene_counts.tsv	812d3bd6-7bb6-4fb5-aac7-ffd7b4fcafed	bacfdd7e-6082-43e9-9e39-eeba8bf29820	rna_seq.augmented_star_gene_counts
open	33833131-1482-42d5-9cf5-01cade540234	male	white	1964	None	17794	Overlapping lesion of pancreas	not reported				Adenomas and Adenocarcinomas	Pancreas	Pancreatic Adenocarcinoma	2deb90e7-102e-4a96-bafb-bb89be3fe33c	Primary Tumor	Not Reported							Mayo Clinic	Transcriptome Profiling	TSV	955c6c5f-bf69-4e82-b007-10bd87ce9a17.rna_seq.augmented_star_gene_counts.tsv	127d29e6-393d-40c7-8c55-1ef072e3a525	22c9ba0b-6214-403d-a66d-0ad53fdeac67	rna_seq.augmented_star_gene_counts
open	ff8dac97-42ff-4f48-81c4-50315ad8de58	male	white	1962	2011	18172	Head of pancreas	not reported				Ductal and Lobular Neoplasms	Pancreas	Pancreatic Adenocarcinoma	5c5ddde3-7b41-4a2a-9ed0-da8c7dddabea	Primary Tumor	Not Reported							Asterand	Transcriptome Profiling	TSV	47b10cc3-496d-46c7-a9ef-392acb2f58d4.rna_seq.augmented_star_gene_counts.tsv	508e7f55-26a6-4281-88c9-5e35d59f56c2	a453d5c5-0b20-460b-8532-43bc2f00580b	rna_seq.augmented_star_gene_counts
open	959e1f13-360e-4e12-add5-bf9a376990d2	male	white	1972	None	14729	Head of pancreas	not reported				Ductal and Lobular Neoplasms	Pancreas	Pancreatic Adenocarcinoma	e72f22ce-a9af-420d-a6cc-6b50dedd6434	Primary Tumor	Not Reported							Moffitt Cancer Center	Transcriptome Profiling	TSV	325070af-c5d9-485c-90d7-e194cbd7c7cb.rna_seq.augmented_star_gene_counts.tsv	103eafcd-aa33-4f6a-b3c4-a3002c951254	e6639cbf-ce65-4267-93cd-27b9b89122a3	rna_seq.augmented_star_gene_counts
open	5dbb4642-6636-4d67-9e73-25c7312aec44	male	white	1937	None	28047	Head of pancreas	not reported				Ductal and Lobular Neoplasms	Pancreas	Pancreatic Adenocarcinoma	7da88880-ec46-4912-ab96-ef8033356110	Primary Tumor	Not Reported							UNC	Transcriptome Profiling	TSV	92aa0849-b81d-47b7-877a-7e1af6193053.rna_seq.augmented_star_gene_counts.tsv	35e2ac4f-1f27-4c48-9a15-9bb66a81b6ac	a7dc11ba-68ac-4caa-8994-3fdca4183bb9	rna_seq.augmented_star_gene_counts
open	638b1a6a-c222-414c-96bc-f259f0afb278	female	white	1939	2013	27128	Head of pancreas	not reported				Ductal and Lobular Neoplasms	Pancreas	Pancreatic Adenocarcinoma	251e81a3-98e4-4c93-b8c7-c7e5520eafa4	Primary Tumor	Not Reported							Alberta Health Services	Transcriptome Profiling	TSV	6f02939a-7dc3-47d6-9376-87251ea37d42.rna_seq.augmented_star_gene_counts.tsv	84d8e8f1-fe75-46bb-9693-423d055c7fd1	05b4e80e-f844-43a1-9f89-20375a676c00	rna_seq.augmented_star_gene_counts
open	0944ce65-a89a-4916-b90a-f674b334281e	male	white	1945	2009	23703	Pancreas, NOS	not reported				Ductal and Lobular Neoplasms	Pancreas	Pancreatic Adenocarcinoma	d1510433-5ac9-4556-b271-e9b4f908f612	Primary Tumor	Not Reported							Alberta Health Services	Transcriptome Profiling	TSV	00bb756b-d7e2-4008-9a96-a706e43649eb.rna_seq.augmented_star_gene_counts.tsv	d73129d0-ec0b-46eb-817a-320040bc305d	a1da3195-643f-4a2c-882d-00e3668f2af4	rna_seq.augmented_star_gene_counts
open	88eaebfc-d740-4cdc-88f5-df5e08633e2d	male	white	1948	None	23801	Head of pancreas	not reported				Cystic, Mucinous and Serous Neoplasms	Pancreas	Pancreatic Adenocarcinoma	a839dc74-46b0-486e-b96b-0ffa593c7158	Primary Tumor	Not Reported							Alberta Health Services	Transcriptome Profiling	TSV	2caf9104-4f92-4389-bf2a-c27ffe506f59.rna_seq.augmented_star_gene_counts.tsv	588c9433-14c3-461e-8c00-013abd90eb1c	16894aef-f5bd-4764-a96a-77eaafd36c21	rna_seq.augmented_star_gene_counts
open	6a0a280d-4a30-4071-afe7-de6b82a6e34c	male	white	1932	None	29792	Body of pancreas	not reported				Ductal and Lobular Neoplasms	Pancreas	Pancreatic Adenocarcinoma	3d204671-debc-4bd2-8ef9-0f49d38fa3fa	Primary Tumor	Not Reported							Alberta Health Services	Transcriptome Profiling	TSV	002de81c-60f8-4933-a0ea-43701990ac43.rna_seq.augmented_star_gene_counts.tsv	1c49d2cb-2071-473f-a517-2010e28475ab	6803c02a-defd-4c18-bc8b-0adc98af3bcb	rna_seq.augmented_star_gene_counts
open	2faea98a-edf7-4e92-bfb7-f91a36259872	female	white	1959	None	19064	Head of pancreas	not reported				Ductal and Lobular Neoplasms	Pancreas	Pancreatic Adenocarcinoma	6138aa6f-1d95-4fa3-a7a7-0cc9a5c67784	Primary Tumor	Not Reported							International Genomics Consortium	Transcriptome Profiling	TSV	6dfb777e-74f0-419c-9af3-ec7bbb9047c5.rna_seq.augmented_star_gene_counts.tsv	f624a728-7487-4621-8453-ee758398b506	300128a9-b752-45c6-a081-55e8911817fb	rna_seq.augmented_star_gene_counts
open	dd7bcdd8-1660-4dab-9860-9d136c4cee77	male	white	1945	None	24810	Head of pancreas	not reported				Ductal and Lobular Neoplasms	Pancreas	Pancreatic Adenocarcinoma	42989c7a-453f-4ffa-b04b-635427f216ff	Primary Tumor	Not Reported							University of Sao Paulo	Transcriptome Profiling	TSV	8a0383a7-bb13-4a38-9c88-842421b30a29.rna_seq.augmented_star_gene_counts.tsv	89ddb133-8f62-4be4-8569-bf184c94652d	a8408fb8-7029-41fa-aba6-9dd2cbdd63b6	rna_seq.augmented_star_gene_counts
open	ecdd0e44-0add-4a08-a3f8-ab2f51df7afd	male	white	1943	2011	24078	Head of pancreas	not reported				Ductal and Lobular Neoplasms	Pancreas	Pancreatic Adenocarcinoma	288b45a0-997f-4c47-a8fe-28c2e8f8a232	Primary Tumor	Not Reported							Asterand	Transcriptome Profiling	TSV	033fbcc1-7984-4946-ba49-cd58bb641b0b.rna_seq.augmented_star_gene_counts.tsv	1a96328e-49a7-4655-abcd-d463138f457f	f596762a-fa92-4f74-a50e-a3d4230db5c9	rna_seq.augmented_star_gene_counts
open	7e4e5633-6f83-4b46-b6eb-64b3f2866ba3	female	white	1955	None	20741	Head of pancreas	not reported				Adenomas and Adenocarcinomas	Pancreas	Pancreatic Adenocarcinoma	ff65623f-c163-476f-8dd1-c728a98e51a0	Solid Tissue Normal	Not Reported							Christiana Healthcare	Transcriptome Profiling	TSV	a527dbe2-ff8a-4351-9bf8-3477d3c008de.rna_seq.augmented_star_gene_counts.tsv	f6e10a0d-b15f-46a9-909a-0a9fa7a130bd	e21d9e08-d662-4f4f-952f-2c9aed38f1bb	rna_seq.augmented_star_gene_counts
open	1fe937f7-b4e5-4cf6-be9b-215a012533c6	male	white	1940	None	26167	Head of pancreas	not reported				Ductal and Lobular Neoplasms	Pancreas	Pancreatic Adenocarcinoma	8b53a341-8fbf-482b-85a6-bf042ce63308	Primary Tumor	Not Reported							International Genomics Consortium	Transcriptome Profiling	TSV	1761b0c4-9fa5-4660-a9a4-0cb973e96f8d.rna_seq.augmented_star_gene_counts.tsv	6230d096-38d0-4945-ac66-3811160f11f6	2378ba98-118d-4c82-9b93-11e8b85f98bd	rna_seq.augmented_star_gene_counts
open	53c94a86-1b4d-4833-a169-d990c460b301	female	white	1957	2012	20051	Head of pancreas	not reported				Ductal and Lobular Neoplasms	Pancreas	Pancreatic Adenocarcinoma	0ccde090-b288-4a09-91ca-7ab77969dc02	Primary Tumor	Not Reported							Garvan Institute of Medical Research	Transcriptome Profiling	TSV	1c6e7117-0a83-4b40-bbce-9cb537343333.rna_seq.augmented_star_gene_counts.tsv	6671afe0-b094-4d02-8bdf-02e6660cea94	5ed211b4-091d-45cf-9bcb-e0e1f0eee5a6	rna_seq.augmented_star_gene_counts
open	2e0701e1-e16f-457f-b939-7b1128f4a58b	male	asian	1942	None	25768	Head of pancreas	not reported				Ductal and Lobular Neoplasms	Pancreas	Pancreatic Adenocarcinoma	62cef08e-d0f4-42f6-b4cd-f1b1124505f9	Primary Tumor	Not Reported							National Cancer Center Korea	Transcriptome Profiling	TSV	e9ff80cc-fa41-4b9c-ae1d-c9b58f005e6f.rna_seq.augmented_star_gene_counts.tsv	c1613f9f-e93a-426c-a750-54895e588067	093eac69-2214-4060-b2ee-68c8976248b0	rna_seq.augmented_star_gene_counts
open	c60a4c63-607b-4d59-8625-bc5d20207647	male	white	1939	None	25809	Head of pancreas	not reported				Adenomas and Adenocarcinomas	Pancreas	Pancreatic Adenocarcinoma	8e63b75f-eefc-437d-a082-2c6acfcca5a2	Primary Tumor	Not Reported							UNC	Transcriptome Profiling	TSV	5a109534-610c-4baf-8391-392171c753bf.rna_seq.augmented_star_gene_counts.tsv	59c11d1d-90c4-4857-91e3-bc12183c6282	1886a089-afc4-4699-b074-3f74838310b4	rna_seq.augmented_star_gene_counts
open	9a2db69e-d429-45d4-89ca-a2c4e0cfc116	female	white	1963	None	18607	Head of pancreas	not reported				Ductal and Lobular Neoplasms	Pancreas	Pancreatic Adenocarcinoma	45357bde-c33c-467e-9b08-7926dc7f651b	Primary Tumor	Not Reported							Providence Portland Medical Center	Transcriptome Profiling	TSV	ad230bbb-3436-4c63-ac1c-fd5e676432df.rna_seq.augmented_star_gene_counts.tsv	75b208f8-8cf4-4857-a717-707a65111282	ade6e980-3b12-4b1f-991d-4f3a633f8f78	rna_seq.augmented_star_gene_counts
open	514d12b0-6f60-406e-bde9-a090e918ebff	male	white	1940	None	26503	Head of pancreas	not reported				Adenomas and Adenocarcinomas	Pancreas	Pancreatic Adenocarcinoma	ade81e3f-bf13-40a3-9f7d-18bdd6b34180	Primary Tumor	Not Reported							International Genomics Consortium	Transcriptome Profiling	TSV	c1f4176e-f133-4888-a59c-0938932a7f5c.rna_seq.augmented_star_gene_counts.tsv	6ba6db00-39b0-4627-b5de-4438f75c5cf2	c4564952-04dc-4fe1-9ea6-53554b80e4d1	rna_seq.augmented_star_gene_counts
open	5bfe94ed-88b9-44ce-8bbd-1285ab9678a4	female	white	1932	None	29585	Head of pancreas	not reported				Adenomas and Adenocarcinomas	Pancreas	Pancreatic Adenocarcinoma	e5dae2b4-dd5e-48a8-8468-ef4fd7c4e8d5	Primary Tumor	Not Reported							Emory University	Transcriptome Profiling	TSV	716865fd-c637-4ab5-b41e-2863ee58734a.rna_seq.augmented_star_gene_counts.tsv	ef0f7a22-52d3-4f00-a5f2-8679f5088430	5a4f7f8f-01b9-4948-b751-de87ebc014fb	rna_seq.augmented_star_gene_counts
open	1b31d2e9-5b05-4fff-88d6-3a95bf8f8d43	female	asian	1951	None	22329	Head of pancreas	not reported				Ductal and Lobular Neoplasms	Pancreas	Pancreatic Adenocarcinoma	4e7a87da-de28-4e85-a426-a9c41a8531f0	Primary Tumor	Not Reported							National Cancer Center Korea	Transcriptome Profiling	TSV	ab02c8e2-e810-476a-a11c-ca95f7877b29.rna_seq.augmented_star_gene_counts.tsv	9acf5e5d-4397-49bd-9a24-bdda7d6b944e	6db765aa-0e19-4c70-83c4-601d47f31cd7	rna_seq.augmented_star_gene_counts
open	f2313562-c894-486d-a9b6-ed362e12a32a	male	white	1954	None	19847	Head of pancreas	not reported				Ductal and Lobular Neoplasms	Pancreas	Pancreatic Adenocarcinoma	bb513a0e-7552-4dad-9a12-8b73648c5f40	Primary Tumor	Not Reported							Asterand	Transcriptome Profiling	TSV	7d5d4419-5c0d-4f23-9463-04df885a4c52.rna_seq.augmented_star_gene_counts.tsv	ce1b2f4c-4a19-4529-9a05-4212ac140ebb	bdf6bf4a-b9d8-4bca-97e4-7f154f62abe5	rna_seq.augmented_star_gene_counts
open	712c2f78-c736-42ce-b689-a954c5290987	male	white	1955	2012	20898	Head of pancreas	not reported				Ductal and Lobular Neoplasms	Pancreas	Pancreatic Adenocarcinoma	58f2d18a-d2fb-49e6-b6b9-b511597fef38	Primary Tumor	Not Reported							Alberta Health Services	Transcriptome Profiling	TSV	feec3523-951e-4541-8664-2a71adfdecb5.rna_seq.augmented_star_gene_counts.tsv	0e23faa2-0df2-4140-aec5-ba8e840844ea	181684aa-5e79-4057-ab02-73958b183144	rna_seq.augmented_star_gene_counts
open	3e09fd70-6464-42f6-96a6-b51d7c298fc5	male	white	1959	None	19677	Head of pancreas	not reported				Adenomas and Adenocarcinomas	Pancreas	Pancreatic Adenocarcinoma	5652651e-e7b9-4b88-bee9-ec3f0f5dbf0b	Primary Tumor	Not Reported							ABS - IUPUI	Transcriptome Profiling	TSV	7753edeb-4aba-4ddc-9032-569941d285dd.rna_seq.augmented_star_gene_counts.tsv	7ed77068-1209-4a88-8896-201a5fca9cfa	ec92c54f-4651-45d2-bbe5-92f4940cbdb0	rna_seq.augmented_star_gene_counts
open	a308a5ee-8ea1-47ee-823d-14736d74a925	male	white	1937	None	27453	Head of pancreas	not reported				Ductal and Lobular Neoplasms	Pancreas	Pancreatic Adenocarcinoma	5adb25d2-9367-4438-bcb5-ac55d1c938e7	Primary Tumor	Not Reported							Moffitt Cancer Center	Transcriptome Profiling	TSV	ea6626d3-7799-4481-b545-f78988ed5ece.rna_seq.augmented_star_gene_counts.tsv	7e1b5fe0-34c4-4144-9964-0f16e904dad0	1c012161-6af6-496b-831a-10bc712e19a0	rna_seq.augmented_star_gene_counts
open	47cb93bc-8f6b-4b2a-804c-bb4fc78df9e1	female	white	1954	None	21491	Head of pancreas	not reported				Ductal and Lobular Neoplasms	Pancreas	Pancreatic Adenocarcinoma	7eef0840-a188-43ff-a85f-2a61653bbd63	Primary Tumor	Not Reported							International Genomics Consortium	Transcriptome Profiling	TSV	9328ab3a-5598-4d1d-8a48-d194b336c84e.rna_seq.augmented_star_gene_counts.tsv	89ba298b-7453-494f-a80f-3cb8b8bbfdd0	afb26728-2d5e-48d2-b484-02249ae15b8b	rna_seq.augmented_star_gene_counts
open	8e7d5615-5142-4d53-a460-2cafade1f690	male	white	1955	2012	20618	Head of pancreas	not reported				Ductal and Lobular Neoplasms	Pancreas	Pancreatic Adenocarcinoma	c8e684a0-76bf-4422-8681-bd13a5f36bdc	Primary Tumor	Not Reported							Technical University of Munich	Transcriptome Profiling	TSV	63eb80b7-b83d-4937-a2e3-1be163c17bad.rna_seq.augmented_star_gene_counts.tsv	30d82c00-417a-42b1-8b59-6815cce20578	69e4c7eb-ff7c-4fb2-97bc-0f9b34a81795	rna_seq.augmented_star_gene_counts
open	0a3c8161-4186-4c95-8288-9928d6db0355	male	white	1945	None	24864	Head of pancreas	not reported				Ductal and Lobular Neoplasms	Pancreas	Pancreatic Adenocarcinoma	44c34cce-5816-4dcc-b681-f1c856c4bba6	Primary Tumor	Not Reported							Alberta Health Services	Transcriptome Profiling	TSV	f658fea2-ce6f-446d-8c62-8649e7d25749.rna_seq.augmented_star_gene_counts.tsv	f54820a6-a987-4c81-a888-ac9ca590d4a7	5e155938-a4ca-4581-a865-a93b8a81bd50	rna_seq.augmented_star_gene_counts
open	953359da-e535-48e6-97dc-1b4ccad6a671	male	white	1936	2009	26085	Head of pancreas	not reported				Ductal and Lobular Neoplasms	Pancreas	Pancreatic Adenocarcinoma	83a8c918-b4da-41fb-8a93-93caaa8fb898	Primary Tumor	Not Reported							Asterand	Transcriptome Profiling	TSV	0c7c39b2-e01c-4df4-bfce-abae7985ef79.rna_seq.augmented_star_gene_counts.tsv	0c098157-254b-492b-ad08-54cf813814d9	b1c436bd-c0dd-4aa0-93f6-33c40d739f80	rna_seq.augmented_star_gene_counts
open	cd9dc5c5-1161-43ea-a617-1356a3b23e16	male	white	1946	2012	23998	Head of pancreas	not reported				Ductal and Lobular Neoplasms	Pancreas	Pancreatic Adenocarcinoma	ed98a7d1-a4b0-4899-bef4-fa3031e14b4d	Primary Tumor	Not Reported							Moffitt Cancer Center	Transcriptome Profiling	TSV	a66b9c55-0fcb-4a4b-a470-ce31ab62f91c.rna_seq.augmented_star_gene_counts.tsv	7ca10400-9647-4766-98bf-b5c8130346d0	cb108b28-877d-41d1-be1e-7a5ff1737eca	rna_seq.augmented_star_gene_counts
open	6f777943-ffcb-46d9-872d-514559dee00d	female	white	1950	None	22413	Head of pancreas	not reported				Ductal and Lobular Neoplasms	Pancreas	Pancreatic Adenocarcinoma	16c51f86-2da6-4d48-8bc6-ca58a04264cb	Primary Tumor	Not Reported							International Genomics Consortium	Transcriptome Profiling	TSV	5f076102-f8ce-46c3-8dcd-0cbbb27bea1e.rna_seq.augmented_star_gene_counts.tsv	b68f005a-2bca-4dee-a767-01113e5e7a5a	78bb155e-2a41-490e-889d-88bbdea3ded8	rna_seq.augmented_star_gene_counts
open	20094e3e-cee3-41dd-8553-1fc393117786	female	white	1933	None	29150	Head of pancreas	not reported				Adenomas and Adenocarcinomas	Pancreas	Pancreatic Adenocarcinoma	86b8b9de-b6d6-47c4-8909-b791032b9935	Primary Tumor	Not Reported							UNC	Transcriptome Profiling	TSV	ca2a821b-4283-4488-916d-273551088813.rna_seq.augmented_star_gene_counts.tsv	580badbf-e323-43fc-b783-e89b52302d3b	4baf304e-0390-4890-91d9-c4013bbaec19	rna_seq.augmented_star_gene_counts
open	1c2341f3-558b-4555-90ff-c7a23ef85c0b	female	white	1952	None	21732	Tail of pancreas	not reported				Adenomas and Adenocarcinomas	Pancreas	Pancreatic Adenocarcinoma	b6bd66dd-169d-4a54-96cb-70341cca51ea	Primary Tumor	Not Reported							Moffitt Cancer Center	Transcriptome Profiling	TSV	565a849f-f89f-4e3e-9321-71ff329610b3.rna_seq.augmented_star_gene_counts.tsv	fc97efd2-4c4e-42c1-ad65-256d40b6d3c7	398be601-63a0-4446-a387-67db6e2411c9	rna_seq.augmented_star_gene_counts
open	9d449aa3-b740-4d5a-9aea-880b6f84cff4	male	white	1937	2013	26234	Head of pancreas	not reported				Ductal and Lobular Neoplasms	Pancreas	Pancreatic Adenocarcinoma	3cdda72a-c2d5-41db-a189-66c4e2645071	Primary Tumor	Not Reported							Columbia University	Transcriptome Profiling	TSV	6923afa8-522b-4f3d-9614-a7f789f9e379.rna_seq.augmented_star_gene_counts.tsv	25179d11-adde-4105-a3cb-ecfa7ea16b33	1fe2a9d4-e37d-43ff-a6fa-8b4988d1cfb6	rna_seq.augmented_star_gene_counts
open	517e0f20-56cc-470e-8c5f-543efa10cfb5	male	white	1965	2012	17294	Head of pancreas	not reported				Ductal and Lobular Neoplasms	Pancreas	Pancreatic Adenocarcinoma	936ae3ae-9fb1-4693-b5db-e74ff5790cd9	Primary Tumor	Not Reported							Moffitt Cancer Center	Transcriptome Profiling	TSV	24fca41d-bea2-4948-8689-2c56c82eaecf.rna_seq.augmented_star_gene_counts.tsv	ca8190ae-3d6c-4550-a079-2c873f98f80a	1c3c2a8e-3b80-4128-9660-35c7869cbdf0	rna_seq.augmented_star_gene_counts
open	7240d5da-b54e-436b-8069-f2c9f516b75e	male	white	1958	None	19315	Pancreas, NOS	not reported				Adenomas and Adenocarcinomas	Pancreas	Pancreatic Adenocarcinoma	1fcc45b5-9ef1-4aa2-93d9-77105564050e	Primary Tumor	Not Reported							Technical University of Munich	Transcriptome Profiling	TSV	68c6543a-fc7b-494e-96be-ed86b226446c.rna_seq.augmented_star_gene_counts.tsv	8bff1374-4e7d-4229-afe3-94aaa2cea9e0	672a3208-7d15-481a-b937-cbc47fa1af8e	rna_seq.augmented_star_gene_counts
open	23908554-b98e-4ff8-98e7-dee3e2c5feaf	female	white	1949	None	23685	Head of pancreas	not reported				Ductal and Lobular Neoplasms	Pancreas	Pancreatic Adenocarcinoma	a2afd3ce-4124-484c-b779-75d1cb0bc2ca	Primary Tumor	Not Reported							University of Oklahoma HSC	Transcriptome Profiling	TSV	f63aa3d3-691a-4dd2-9809-dcc83513b5e0.rna_seq.augmented_star_gene_counts.tsv	b26890fb-cbd6-4dc0-8f3f-cca025a61225	467f72ae-9da8-4cae-a82b-ad0b585e7681	rna_seq.augmented_star_gene_counts
open	a53c919a-4e08-46f1-af3f-30b16b597c33	male	white	1978	None	13127	Head of pancreas	not reported				Ductal and Lobular Neoplasms	Pancreas	Pancreatic Adenocarcinoma	24427a7c-1a5e-40ad-b294-dbfea58860b4	Primary Tumor	Not Reported							Alberta Health Services	Transcriptome Profiling	TSV	153621f4-18e1-42fd-bcaf-4f256975eda6.rna_seq.augmented_star_gene_counts.tsv	3f69c795-598c-491f-b4ae-3812a974daa3	1bff42dc-f87f-43f1-be26-1c0db6a0c53c	rna_seq.augmented_star_gene_counts
open	0b4b50c7-aa0b-4a64-807b-d3cb47eeeb6f	male	white	1956	2012	20641	Head of pancreas	not reported				Ductal and Lobular Neoplasms	Pancreas	Pancreatic Adenocarcinoma	90bfb259-fb19-4c06-b400-5ce15f225a7c	Primary Tumor	Not Reported							Mayo Clinic	Transcriptome Profiling	TSV	344f409f-44f2-4853-bd3d-6b96e8bc82ca.rna_seq.augmented_star_gene_counts.tsv	aecb9796-a4fe-4b4d-99b2-0b661d8a3887	2ac9156c-6eb8-4502-9fea-314c6e241de3	rna_seq.augmented_star_gene_counts
open	ce9e0431-19a1-4ea9-85b0-44a9e9792e03	female	white	1958	None	20366	Head of pancreas	not reported				Adenomas and Adenocarcinomas	Pancreas	Pancreatic Adenocarcinoma	bd30b0a3-9fba-405e-92e3-925de68deaf2	Primary Tumor	Not Reported							International Genomics Consortium	Transcriptome Profiling	TSV	21a0337b-1967-4c99-986c-71786f20bc78.rna_seq.augmented_star_gene_counts.tsv	789ebf62-b31b-4ee1-86d5-b33b07d8bb33	1f6b1aba-2634-4b12-9fd1-34753f82bbf6	rna_seq.augmented_star_gene_counts
open	5898434d-cfa3-4515-a0c0-810d7e515120	female	white	1946	None	23406	Tail of pancreas	not reported				Adenomas and Adenocarcinomas	Pancreas	Pancreatic Adenocarcinoma	7285c3a3-64db-4388-bd8a-cdfded7e96aa	Primary Tumor	Not Reported							Moffitt Cancer Center	Transcriptome Profiling	TSV	4744f23f-1d20-4932-b811-124f3656b379.rna_seq.augmented_star_gene_counts.tsv	9b95c108-d893-4023-abd1-3f714f08b2a4	f42be608-b825-4d9e-9fc3-88d15bbecfee	rna_seq.augmented_star_gene_counts
open	a9c0f3a1-01eb-4f01-b58a-708b2960e685	female	white	1938	None	27645	Head of pancreas	not reported				Ductal and Lobular Neoplasms	Pancreas	Pancreatic Adenocarcinoma	695cb7cf-e8c8-4b8f-a454-b36284205523	Primary Tumor	Not Reported							University of Chicago	Transcriptome Profiling	TSV	8d66e030-d1a9-4948-92e7-4cdbac247c2d.rna_seq.augmented_star_gene_counts.tsv	26842740-dfe2-4b42-b625-1f5719500851	9de2009e-ce67-4dc5-af8c-352954b0cbef	rna_seq.augmented_star_gene_counts
open	17142718-742e-464a-8e0f-a6b9ac8fad75	female	white	1944	None	24891	Head of pancreas	not reported				Ductal and Lobular Neoplasms	Pancreas	Pancreatic Adenocarcinoma	3c962904-bcbb-4220-b5af-405525944711	Primary Tumor	Not Reported							International Genomics Consortium	Transcriptome Profiling	TSV	cb3be2e6-3f8a-4918-8c04-8b4af2e55616.rna_seq.augmented_star_gene_counts.tsv	9e839f31-9cfb-42b7-a279-32ea4445903b	8c58bc7f-0974-445e-bfcc-50d8fc9e8f08	rna_seq.augmented_star_gene_counts
open	a8c3e333-865d-4060-8ce4-453aa6f9f0e8	male	white	1970	None	15869	Head of pancreas	not reported				Ductal and Lobular Neoplasms	Pancreas	Pancreatic Adenocarcinoma	20c11151-4e3c-4c94-b8b9-80e58aa325e6	Primary Tumor	Not Reported							Mayo Clinic	Transcriptome Profiling	TSV	4ce54c3c-0ede-4921-8a6f-97478e184c7c.rna_seq.augmented_star_gene_counts.tsv	4a1c8620-73ce-4be9-ae64-589afb3007d9	987da5d6-fa88-4284-9336-f2e71bea2758	rna_seq.augmented_star_gene_counts
open	382b279f-87e1-4dbc-a2ca-c1dfde1cf254	female	white	1959	None	19707	Head of pancreas	not reported				Ductal and Lobular Neoplasms	Pancreas	Pancreatic Adenocarcinoma	a1746dd1-6b99-4ee3-871d-f0e754d1c3e2	Primary Tumor	Not Reported							University of Sao Paulo	Transcriptome Profiling	TSV	84c750b5-1e66-45d3-be5c-dd1d21853483.rna_seq.augmented_star_gene_counts.tsv	0e94fd0c-0f14-412a-80c3-7cb8b9d01c75	5e2b7ac4-c92d-4979-87f0-116fa266a39d	rna_seq.augmented_star_gene_counts
open	565ee830-5236-4414-aeaa-48ea7eb3b753	male	white	1946	None	23760	Head of pancreas	not reported				Ductal and Lobular Neoplasms	Pancreas	Pancreatic Adenocarcinoma	8f74138a-8c9d-4931-95d9-1f787d7b1537	Primary Tumor	Not Reported							International Genomics Consortium	Transcriptome Profiling	TSV	af54f762-0442-45c9-ba86-840437323ba6.rna_seq.augmented_star_gene_counts.tsv	9e459810-a982-4f7d-a6b3-ab1ac35bea62	24ba832e-3f04-4483-b833-e05a4b349ee3	rna_seq.augmented_star_gene_counts
open	b84b58c7-95b8-4162-8e61-414f8fe422c6	male	white	1954	None	21792	Body of pancreas	not reported				Ductal and Lobular Neoplasms	Pancreas	Pancreatic Adenocarcinoma	4929715c-1d79-4570-b092-7f430b164b7a	Solid Tissue Normal	Not Reported							Spectrum Health	Transcriptome Profiling	TSV	e1f5eba9-3575-499e-bd32-1f9d7e8c9d6a.rna_seq.augmented_star_gene_counts.tsv	6604da06-00ac-4894-92c6-4a7c0b48acd3	3ab3cc85-4b82-4516-b0e7-acc1da7885d1	rna_seq.augmented_star_gene_counts
open	afe89625-b355-454d-8c0b-b4161edd69f8	male	white	1963	2013	18315	Tail of pancreas	not reported				Ductal and Lobular Neoplasms	Pancreas	Pancreatic Adenocarcinoma	a3af0f0a-12da-48e0-a9a6-e87f9fde46e5	Primary Tumor	Not Reported							Alberta Health Services	Transcriptome Profiling	TSV	78b8fd46-5fe7-4d59-8619-ed4b4a8ff5d2.rna_seq.augmented_star_gene_counts.tsv	786ce56f-1b04-4941-a9ea-5722715d42f2	bb29bef7-60d8-4da6-ab57-addb10ee4d5c	rna_seq.augmented_star_gene_counts
open	d4f66f06-9289-45c1-b9eb-aaef991a4bb6	male	asian	1962	2012	18475	Body of pancreas	not reported				Ductal and Lobular Neoplasms	Pancreas	Pancreatic Adenocarcinoma	b75014df-b83f-4461-ae9f-bbd8ce240810	Solid Tissue Normal	Not Reported							National Cancer Center Korea	Transcriptome Profiling	TSV	e720a8b3-86ab-411f-87c4-4247529ce823.rna_seq.augmented_star_gene_counts.tsv	4fb9dcda-853a-41e5-b840-8595f0c6927e	8ac09b20-f51c-4440-9c97-67124a1d12f7	rna_seq.augmented_star_gene_counts
open	dd5074b2-462d-4267-8b9b-5a4c54e5978c	female	white	1946	None	22799	Body of pancreas	not reported				Adenomas and Adenocarcinomas	Pancreas	Pancreatic Adenocarcinoma	017820f3-eca3-4ed6-a808-937e19673624	Primary Tumor	Not Reported							Moffitt Cancer Center	Transcriptome Profiling	TSV	57399a31-429d-47de-9bc6-bab6e816aa91.rna_seq.augmented_star_gene_counts.tsv	024ade99-be76-426d-b392-bdd488eed535	4bb6e0f9-37b7-4968-a9ec-b284aa468825	rna_seq.augmented_star_gene_counts
open	0fa89fbc-307a-48d5-adce-192556755c22	male	asian	1962	None	18357	Head of pancreas	not reported				Ductal and Lobular Neoplasms	Pancreas	Pancreatic Adenocarcinoma	f7e83e44-a5fe-48b0-96dc-93a7ab3618a3	Primary Tumor	Not Reported							National Cancer Center Korea	Transcriptome Profiling	TSV	565a5e5b-7bcc-4ec6-8dda-53524037cc86.rna_seq.augmented_star_gene_counts.tsv	9ee5108b-9bce-407d-ae5a-075322882c00	262b9fa4-7f82-459f-9089-1693bb73b1bd	rna_seq.augmented_star_gene_counts
open	2be42cc2-9b97-4821-afc2-d1e42eb3932d	male	black or african american	1954	None	21024	Head of pancreas	not reported				Ductal and Lobular Neoplasms	Pancreas	Pancreatic Adenocarcinoma	de913076-84e6-4ed7-8f2f-16cdd2a7f7b0	Primary Tumor	Not Reported							International Genomics Consortium	Transcriptome Profiling	TSV	6e7fb389-a285-4c22-8d7a-a1fc10190c53.rna_seq.augmented_star_gene_counts.tsv	8044f5b4-6b45-408c-b0fe-059e773e401e	87fc91b0-b51c-4d16-b650-c0051833d49a	rna_seq.augmented_star_gene_counts
open	f73dfd7f-e054-46ff-9485-e8d05afe2da6	male	white	1930	2010	29319	Pancreas, NOS	not reported				Ductal and Lobular Neoplasms	Pancreas	Pancreatic Adenocarcinoma	74856997-4816-4c3f-8828-f379c7aadf51	Primary Tumor	Not Reported							Alberta Health Services	Transcriptome Profiling	TSV	7fc44145-9e29-4f03-b15a-0d07482aaa9c.rna_seq.augmented_star_gene_counts.tsv	3386c8d6-43ac-4149-ae83-d6f479bad39a	413c0810-ba1d-4f59-ac7a-ef6efdbb6d21	rna_seq.augmented_star_gene_counts
open	01775b06-5836-469c-8537-120cb8cc94e9	female	white	1955	2009	19718	Pancreas, NOS	not reported				Ductal and Lobular Neoplasms	Pancreas	Pancreatic Adenocarcinoma	63de31fa-561d-4f0d-9119-13eb1a014496	Primary Tumor	Not Reported							Alberta Health Services	Transcriptome Profiling	TSV	9379e3ff-7aa5-4c80-81f8-c3d328e4c473.rna_seq.augmented_star_gene_counts.tsv	d192cdd3-1eef-4579-ab22-e11dd9b8030c	96d82d56-dbfb-459f-8824-ce37fc69165d	rna_seq.augmented_star_gene_counts
open	02dbd5fa-e31f-4486-8df8-5b851f2e92bd	female	white	1958	None	19839	Head of pancreas	not reported				Ductal and Lobular Neoplasms	Pancreas	Pancreatic Adenocarcinoma	a0924ae7-2eca-4843-90b7-466c7c37be04	Primary Tumor	Not Reported							International Genomics Consortium	Transcriptome Profiling	TSV	ebf880a4-a168-49e9-b861-d1fc1a8b7d27.rna_seq.augmented_star_gene_counts.tsv	9a48d83c-2674-48e6-a023-84170bf31145	4302f450-b275-4df3-8645-46e1bdd8ddfe	rna_seq.augmented_star_gene_counts
open	712335e1-f1e9-44b9-957c-497ea5e8fa2f	female	asian	1967	2009	15129	Head of pancreas	not reported				Ductal and Lobular Neoplasms	Pancreas	Pancreatic Adenocarcinoma	f4010ae5-9857-4bf5-89a5-bbd576d6843f	Primary Tumor	Not Reported							Asterand	Transcriptome Profiling	TSV	d04f25f3-9c96-4f44-befe-a68d9e555cc8.rna_seq.augmented_star_gene_counts.tsv	333abc63-0410-4b63-b64d-11ecb404305e	af71da89-1332-411d-a178-fbe023805ccb	rna_seq.augmented_star_gene_counts
open	b2e29f26-29af-4e2d-84dd-c513b4a07c70	female	white	1943	None	25412	Head of pancreas	not reported				Ductal and Lobular Neoplasms	Pancreas	Pancreatic Adenocarcinoma	6bae4c7e-c1a6-4156-ae03-ab51e9a5e030	Primary Tumor	Not Reported							Asterand	Transcriptome Profiling	TSV	8ccaefb1-3db4-464e-8559-d5bb0e0933eb.rna_seq.augmented_star_gene_counts.tsv	8fafe83c-9f15-40c7-ae4e-f1955b8d17ee	0a946929-287b-4292-8278-16c415294717	rna_seq.augmented_star_gene_counts
open	d1e0f479-77dd-42cd-89cb-c1eeac60c10a	male	white	1947	2007	22148	Head of pancreas	not reported				Ductal and Lobular Neoplasms	Pancreas	Pancreatic Adenocarcinoma	4ee9f659-4bb9-479b-b72b-f035be7b87f3	Primary Tumor	Not Reported							Alberta Health Services	Transcriptome Profiling	TSV	3330751a-3bbb-4e63-9ae1-07112711cdb4.rna_seq.augmented_star_gene_counts.tsv	124ae6a1-e656-4f54-84b2-0df788351384	13f45887-15ef-4649-8226-a1d73150ba67	rna_seq.augmented_star_gene_counts
open	869e61d6-fbbf-4ca2-be1a-57b82a03c7a1	female	white	1949	2013	23622	Head of pancreas	not reported				Ductal and Lobular Neoplasms	Pancreas	Pancreatic Adenocarcinoma	c75426ab-dbd9-44ff-bb7c-b40221cac113	Primary Tumor	Not Reported							Alberta Health Services	Transcriptome Profiling	TSV	2b532c49-f23c-4515-a36c-8f6f282797de.rna_seq.augmented_star_gene_counts.tsv	1985d153-e7f9-44e7-99f9-d71b5d4d565e	8eb649aa-c3a8-4581-ad95-33a35625685c	rna_seq.augmented_star_gene_counts
open	d8aa891c-8050-471e-ad3e-32b9c5e9db03	male	white	1934	2010	28074	Pancreas, NOS	not reported				Ductal and Lobular Neoplasms	Pancreas	Pancreatic Adenocarcinoma	c1fb1b59-8a4e-4935-9446-4195b09e92dd	Primary Tumor	Not Reported							Technical University of Munich	Transcriptome Profiling	TSV	b274360b-05bd-4509-af48-9e7772d4ff97.rna_seq.augmented_star_gene_counts.tsv	5efe330b-4d57-4b26-a732-7bcabab3b863	5d24b7fa-4085-41b7-a646-2c9b7b73598a	rna_seq.augmented_star_gene_counts
open	1f5494c4-e26c-4512-96d9-30412b5b32ce	male	white	1936	2013	28239	Head of pancreas	not reported				Ductal and Lobular Neoplasms	Pancreas	Pancreatic Adenocarcinoma	a7c87861-7a7a-40db-829a-869414d27a8b	Primary Tumor	Not Reported							UNC	Transcriptome Profiling	TSV	254c37c1-6281-4a97-9dc1-31afd37830d0.rna_seq.augmented_star_gene_counts.tsv	715a5638-c83d-4beb-9caf-f01047ec7a81	5904da81-00e2-4004-a423-32989a9c430f	rna_seq.augmented_star_gene_counts
open	ab449860-46e5-485e-abd5-31c5abef2c58	female	white	1965	None	17821	Head of pancreas	not reported				Ductal and Lobular Neoplasms	Pancreas	Pancreatic Adenocarcinoma	2ca7f375-5512-490f-89e1-643db12b2f6c	Primary Tumor	Not Reported							Hartford	Transcriptome Profiling	TSV	73dfe663-7d60-4317-843b-d4933353abb6.rna_seq.augmented_star_gene_counts.tsv	d2e361de-6670-428b-ae73-7b2ea49e743a	01b49c8a-c8c3-4741-90f0-b4b940225a29	rna_seq.augmented_star_gene_counts
open	f5558dc7-5bef-426f-a6bf-b704fd5dbda0	female	white	1930	2011	29585	Head of pancreas	not reported				Ductal and Lobular Neoplasms	Pancreas	Pancreatic Adenocarcinoma	77ac7f79-8587-4d10-aa52-f4001a0260c0	Primary Tumor	Not Reported							Asterand	Transcriptome Profiling	TSV	5b8c5785-522d-4bf5-a923-b687689ed076.rna_seq.augmented_star_gene_counts.tsv	e916054b-02b5-4f02-8c21-940c14683ced	fbb262bd-9a42-4eaf-8c1a-519a2de65946	rna_seq.augmented_star_gene_counts
open	13cf4e4c-8d5f-4854-a350-428fdf1ff340	male	white	1954	None	20451	Body of pancreas	not reported				Adenomas and Adenocarcinomas	Pancreas	Pancreatic Adenocarcinoma	ff030fd0-9d78-42c7-af3c-ea7cf1cc7ff4	Primary Tumor	Not Reported							Moffitt Cancer Center	Transcriptome Profiling	TSV	7e1f6d87-d16d-448d-a359-bca0058acf84.rna_seq.augmented_star_gene_counts.tsv	913f4a45-995e-4fc3-b093-b5d80c060898	1635423e-ba3f-4887-80c9-be69cd0a2f14	rna_seq.augmented_star_gene_counts
open	40d9b9f7-42b7-4cfd-af95-660777ad0529	male	white	1938	None	27362	Head of pancreas	not reported				Ductal and Lobular Neoplasms	Pancreas	Pancreatic Adenocarcinoma	96cf16d7-19c8-4f18-aa47-ad40d44cda5a	Primary Tumor	Not Reported							Asterand	Transcriptome Profiling	TSV	cb605953-8860-4563-8e64-210c886b4d65.rna_seq.augmented_star_gene_counts.tsv	3e88a838-0909-4b94-8747-9003414d422d	0c888edb-c041-4e21-bc22-21b6954d890e	rna_seq.augmented_star_gene_counts
open	a2fd0991-cfbd-4162-8ca9-2ed096f54a14	female	white	1943	None	25214	Head of pancreas	not reported				Ductal and Lobular Neoplasms	Pancreas	Pancreatic Adenocarcinoma	51d43cca-1554-409a-b54c-9436fa0e5f9f	Primary Tumor	Not Reported							International Genomics Consortium	Transcriptome Profiling	TSV	b3d71674-f3c8-4841-8bc6-02621602181d.rna_seq.augmented_star_gene_counts.tsv	eea4fe20-4aa1-4cbc-8246-29661fb2ff71	dddedad6-c98f-4c50-909b-d19568b6337d	rna_seq.augmented_star_gene_counts
open	c24c54ea-4095-460d-bb53-e3629a56cd62	male	white	1941	None	26188	Head of pancreas	not reported				Ductal and Lobular Neoplasms	Pancreas	Pancreatic Adenocarcinoma	c8089f85-e942-4380-9f1e-d1ce972562eb	Primary Tumor	Not Reported							Mayo Clinic	Transcriptome Profiling	TSV	aca09caf-1047-4d60-8544-69ba12047a00.rna_seq.augmented_star_gene_counts.tsv	3e270d2f-1ba3-4c2f-8eaf-55b97080fdab	4569f391-6475-470b-916d-cce0c50fce3b	rna_seq.augmented_star_gene_counts
open	d47e214d-efbc-436d-b928-303d1f5135c4	male	asian	1964	None	17649	Head of pancreas	not reported				Cystic, Mucinous and Serous Neoplasms	Pancreas	Pancreatic Adenocarcinoma	e370bec5-276d-4dbc-97de-5912407d0381	Primary Tumor	Not Reported							Asterand	Transcriptome Profiling	TSV	942305f2-461a-4179-8a4f-d36f1873dc0b.rna_seq.augmented_star_gene_counts.tsv	932c9ad0-252c-4433-bd33-a79f942f1afb	dc23f623-7712-4b2c-bca1-591b931efee0	rna_seq.augmented_star_gene_counts
open	e3a19e63-bae5-498b-9687-41194aa5728d	male	white	1957	2013	20133	Head of pancreas	not reported				Ductal and Lobular Neoplasms	Pancreas	Pancreatic Adenocarcinoma	7d4c928f-d92b-4f0b-b420-6c1628960832	Primary Tumor	Not Reported							Mayo Clinic	Transcriptome Profiling	TSV	2bce0622-0b73-468c-98b2-79483fe9688d.rna_seq.augmented_star_gene_counts.tsv	574e18d7-010d-48e6-ba40-db3aa3540e34	f2f52ed6-568a-4c5a-b55c-d3fa9890932c	rna_seq.augmented_star_gene_counts
open	6c0ea771-ea86-4db6-994a-2372b2b8f536	female	white	1948	None	23672	Head of pancreas	not reported				Ductal and Lobular Neoplasms	Pancreas	Pancreatic Adenocarcinoma	15de66fe-b164-4783-b7ba-ea83a0f2119d	Primary Tumor	Not Reported							Alberta Health Services	Transcriptome Profiling	TSV	6080e600-bee0-48ad-bf20-e7ddd453f155.rna_seq.augmented_star_gene_counts.tsv	b4d49b83-cc71-4176-8dcd-3f7e74879e42	1a91ed6c-426a-44f1-be3a-f0546223c5bb	rna_seq.augmented_star_gene_counts
open	c6388925-c0a1-4610-a6b9-d9d9500d88c6	male	white	1941	None	26129	Head of pancreas	not reported				Ductal and Lobular Neoplasms	Pancreas	Pancreatic Adenocarcinoma	ea959f13-b4c7-4572-92fe-bdd5eeb621da	Primary Tumor	Not Reported							Alberta Health Services	Transcriptome Profiling	TSV	84d01517-3acf-4b2f-a404-63c2b0f9d6d8.rna_seq.augmented_star_gene_counts.tsv	330772f0-6c6f-45b6-8b22-342325fbad53	72c6a1e5-05fb-4e52-a74d-bf26075fec3b	rna_seq.augmented_star_gene_counts
open	b8e0f4fb-c916-43b8-afd2-8077a7e3aebc	male	white	1932	None	29631	Tail of pancreas	not reported				Ductal and Lobular Neoplasms	Pancreas	Pancreatic Adenocarcinoma	af39640c-1978-4033-9ac3-fd5358b18c55	Primary Tumor	Not Reported							International Genomics Consortium	Transcriptome Profiling	TSV	10b614d3-7608-48fb-a20a-aad19292598a.rna_seq.augmented_star_gene_counts.tsv	ef502468-0656-4c82-ad4c-bbbba43986be	29fb9825-2831-4e3b-9fd7-0945bcc11b31	rna_seq.augmented_star_gene_counts
open	70797499-16e6-48cc-8ae4-1e692713dad3	male	white	1937	2012	27600	Body of pancreas	not reported				Ductal and Lobular Neoplasms	Pancreas	Pancreatic Adenocarcinoma	9ca372f8-6081-4b13-beed-64ec94e522b2	Primary Tumor	Not Reported							Mayo Clinic	Transcriptome Profiling	TSV	1759258a-e562-458b-ba00-de2d766db773.rna_seq.augmented_star_gene_counts.tsv	75bca18c-55fd-4c78-bcac-543d64d55c28	78ba4f93-bffa-4ecb-b6e8-63f0a2200976	rna_seq.augmented_star_gene_counts
open	ad220f0d-06b7-4dad-a87d-36dff31c8623	female	white	1951	None	22090	Head of pancreas	not reported				Ductal and Lobular Neoplasms	Pancreas	Pancreatic Adenocarcinoma	a0ed4135-7b9b-466c-b3a8-dd0f75a6e3b6	Primary Tumor	Not Reported							International Genomics Consortium	Transcriptome Profiling	TSV	37fee99c-5651-4d5c-ae20-6cf661b96f68.rna_seq.augmented_star_gene_counts.tsv	6adf699d-16b8-436b-add5-93045cdf9b1b	bf933b2b-0d3d-44b3-987e-f1ee6dd4c292	rna_seq.augmented_star_gene_counts
open	4a60e87e-6bc1-4ae0-9ccb-4cdc3e99c608	male	white	1938	None	27684	Tail of pancreas	not reported				Ductal and Lobular Neoplasms	Pancreas	Pancreatic Adenocarcinoma	77e6b7c0-1cf7-4282-a636-25bfa29c4e83	Primary Tumor	Not Reported							Saint Mary's Health Care	Transcriptome Profiling	TSV	d5d84944-9118-4024-916e-130345b1d88a.rna_seq.augmented_star_gene_counts.tsv	a3b1025f-76a9-4088-a465-0bd3c8ab1193	2674cacb-e6fe-45a1-9fc9-e79530b64888	rna_seq.augmented_star_gene_counts
open	5965cd7b-f384-4473-826a-8381e362d10e	female	white	1945	2010	23953	Head of pancreas	not reported				Ductal and Lobular Neoplasms	Pancreas	Pancreatic Adenocarcinoma	e450dcba-ea0c-4b78-b06f-39694e2549f8	Primary Tumor	Not Reported							Asterand	Transcriptome Profiling	TSV	602423c5-313b-45ea-9c4b-40a5b20b170b.rna_seq.augmented_star_gene_counts.tsv	eb9da5b9-3fec-473d-9cc3-01f8b897dfae	5e443671-3cd1-40d1-aa42-a03113a44652	rna_seq.augmented_star_gene_counts
open	5f468c25-73c3-49d5-ba12-50653dfe2c41	male	white	1944	None	23791	Head of pancreas	not reported				Adenomas and Adenocarcinomas	Pancreas	Pancreatic Adenocarcinoma	08d8cb7b-1725-4f3e-8e16-989a232de883	Primary Tumor	Not Reported							Moffitt Cancer Center	Transcriptome Profiling	TSV	0086025e-db16-446f-83fe-27951b5cfbdb.rna_seq.augmented_star_gene_counts.tsv	a713387e-6f3f-4af2-8494-77355a54caa0	6a88002d-5ea7-46eb-82d2-a51fd4a996c9	rna_seq.augmented_star_gene_counts
open	ede2e8a7-465e-4725-880d-519899aba0c0	female	white	1948	None	22376	Tail of pancreas	not reported				Ductal and Lobular Neoplasms	Pancreas	Pancreatic Adenocarcinoma	41221170-694f-44d8-87ab-058efa475664	Primary Tumor	Not Reported							Roswell Park	Transcriptome Profiling	TSV	ae2354f3-29e3-4ca1-9f28-2057b176764f.rna_seq.augmented_star_gene_counts.tsv	fcebcf5a-84d3-4a49-bf88-2ad17bbebbd6	8c8eb027-83be-4d0b-a5ff-4d3ee40b326c	rna_seq.augmented_star_gene_counts
open	98f1d0eb-0977-4f53-a3b1-e6875a34c27b	male	white	1937	None	27850	Head of pancreas	not reported				Ductal and Lobular Neoplasms	Pancreas	Pancreatic Adenocarcinoma	dff0d92e-98f2-4e05-a67e-3a9410079ee0	Primary Tumor	Not Reported							International Genomics Consortium	Transcriptome Profiling	TSV	90fe6068-0176-4cf8-9fd0-a5eb8d2cc090.rna_seq.augmented_star_gene_counts.tsv	245632c2-f70b-4b31-b4b4-81ff6a860bc4	fc5934f8-a1f6-43e7-b6f1-32e944f086dd	rna_seq.augmented_star_gene_counts
open	05d2adb3-5c6d-4edc-ba4c-bdbf628f4eee	female	black or african american	1942	2011	24117	Pancreas, NOS	not reported				Ductal and Lobular Neoplasms	Pancreas	Pancreatic Adenocarcinoma	50cd0b9c-e6bc-43a3-b5a4-1cad9415f20c	Primary Tumor	Not Reported							Alberta Health Services	Transcriptome Profiling	TSV	e8eede96-3043-4c0a-bcd0-7e4281d9f278.rna_seq.augmented_star_gene_counts.tsv	a4d0115d-3bb1-41df-b2a8-823cebc7104a	9dbcb023-b3c1-45fb-a034-b0bcf73847fe	rna_seq.augmented_star_gene_counts
open	ca2da39a-263c-4238-9826-de7d52e63d0f	female	white	1962	None	18202	Pancreas, NOS	not reported				Ductal and Lobular Neoplasms	Pancreas	Pancreatic Adenocarcinoma	a9beab6c-18ed-4771-ba40-710c4dee22ba	Primary Tumor	Not Reported							Alberta Health Services	Transcriptome Profiling	TSV	1953db7a-88ae-4d2e-be77-a1d09f4acd96.rna_seq.augmented_star_gene_counts.tsv	7ba9b358-398f-4bdc-9835-7ad743aaff69	9f15743b-3848-4ec1-b5db-2a8ce8eaec19	rna_seq.augmented_star_gene_counts
open	f0a4944c-d6cf-4163-a1ab-189803464b03	female	not reported	None	None	17628	Head of pancreas	not reported				Ductal and Lobular Neoplasms	Pancreas	Pancreatic Adenocarcinoma	3b1ee6e2-4a43-4452-acab-54f54ce7155b	Primary Tumor	Not Reported							Ontario Institute for Cancer Research (OICR)	Transcriptome Profiling	TSV	9f7d7032-3b40-40d7-bf81-38ada138bf9f.rna_seq.augmented_star_gene_counts.tsv	e38615d5-18c8-4976-a333-b483bb5e01ac	90c8072f-c46e-46e1-95b7-b09d7285bae9	rna_seq.augmented_star_gene_counts
open	68c0bc1b-3195-4ed6-8345-3ca53dfc54fc	female	white	1946	None	23868	Head of pancreas	not reported				Ductal and Lobular Neoplasms	Pancreas	Pancreatic Adenocarcinoma	086d0373-14ca-4726-94af-6b86f548e22e	Primary Tumor	Not Reported							International Genomics Consortium	Transcriptome Profiling	TSV	ab9fdb67-d8e1-4725-8728-8532b8bdbda9.rna_seq.augmented_star_gene_counts.tsv	c0da3ec8-9575-4b2b-b6ef-e0b2c7670e91	8ccbc319-5dac-435b-893d-5f520c4111d7	rna_seq.augmented_star_gene_counts
open	c53d66d9-ad9a-417e-a441-df5bcf1ae13f	female	white	1953	None	22126	Head of pancreas	not reported				Ductal and Lobular Neoplasms	Pancreas	Pancreatic Adenocarcinoma	ec5c3652-0e67-40ca-b0b0-698480fe3329	Primary Tumor	Not Reported							St. Joseph's Hospital AZ	Transcriptome Profiling	TSV	de01378c-dcfd-4200-b353-420b423f7587.rna_seq.augmented_star_gene_counts.tsv	f66069a4-d0b9-46af-9401-367c424ba19a	c1a63db2-c108-457e-b847-dacfc94bcbb0	rna_seq.augmented_star_gene_counts
open	02ef2e1a-5afe-4c00-a3ea-7f4a153f1da4	female	white	1954	None	21501	Tail of pancreas	not reported				Ductal and Lobular Neoplasms	Pancreas	Pancreatic Adenocarcinoma	574ef20a-e73a-45e5-8e8e-bcc5a2bb61dc	Primary Tumor	Not Reported							International Genomics Consortium	Transcriptome Profiling	TSV	d9549977-831c-4e74-a836-a30cee4acf9a.rna_seq.augmented_star_gene_counts.tsv	215525e7-fa5f-4495-a84d-17cd952dfcd3	27a81128-7023-4a85-8b27-8959c6898b22	rna_seq.augmented_star_gene_counts
open	c26002e7-abf1-42b9-bf36-0e97249d872f	female	white	1968	None	16255	Head of pancreas	not reported				Ductal and Lobular Neoplasms	Pancreas	Pancreatic Adenocarcinoma	708d2fd9-5d0b-44fe-a5d3-17fd5fa91208	Primary Tumor	Not Reported							ABS - Lahey Clinic	Transcriptome Profiling	TSV	2442dd44-a393-4160-a377-3082a9a825ba.rna_seq.augmented_star_gene_counts.tsv	e501087c-0bfa-4447-b7f3-4ca93b4a6c0e	dc161a64-9110-45b3-a107-835e30234746	rna_seq.augmented_star_gene_counts
open	45e48080-0b27-45f4-8149-1ae7e36c6933	male	white	1947	2012	23751	Head of pancreas	not reported				Ductal and Lobular Neoplasms	Pancreas	Pancreatic Adenocarcinoma	8dbe1e99-4ffa-422b-9e98-222d46112d9c	Primary Tumor	Not Reported							Alberta Health Services	Transcriptome Profiling	TSV	1fbbda1c-5972-4a55-bbce-99531a213fdb.rna_seq.augmented_star_gene_counts.tsv	d8ee313b-643a-42fc-998f-95a7e27ee107	c5af923f-cd59-43fc-b81b-07f8c9478f50	rna_seq.augmented_star_gene_counts
open	24a40289-96fd-4c1a-a953-45a46a0a0e9d	female	white	1968	None	14599	Body of pancreas	not reported				Adenomas and Adenocarcinomas	Pancreas	Pancreatic Adenocarcinoma	b0b0659c-f29c-4436-9531-7273cb3251bb	Primary Tumor	Not Reported							Moffitt Cancer Center	Transcriptome Profiling	TSV	da4a86db-baed-4b6f-af38-1d57c92d0c1c.rna_seq.augmented_star_gene_counts.tsv	1b055aea-842c-4e66-8c0b-0fdbf707809b	7f07873a-1362-4526-980d-a4daafbe2206	rna_seq.augmented_star_gene_counts
open	b46b5a4c-59fc-4769-b05a-d15f9aaa753a	female	white	1956	None	20858	Head of pancreas	not reported				Ductal and Lobular Neoplasms	Pancreas	Pancreatic Adenocarcinoma	25c32fee-bb9d-48ff-8d2b-e879b213581e	Primary Tumor	Not Reported							Providence Portland Medical Center	Transcriptome Profiling	TSV	13219a6d-7b1f-47c1-be99-30a1e13fcc1d.rna_seq.augmented_star_gene_counts.tsv	68cae6f7-73dd-481d-aac9-dc023e6c12d6	ff0f4c66-0b40-44b9-bdce-1455a7d7f9ef	rna_seq.augmented_star_gene_counts
open	3559f697-8fec-4f36-962c-632272fe9c9c	female	white	1945	2010	23580	Head of pancreas	not reported				Ductal and Lobular Neoplasms	Pancreas	Pancreatic Adenocarcinoma	6c0702f5-d9b1-4845-bcd1-53a0081eb38b	Primary Tumor	Not Reported							Alberta Health Services	Transcriptome Profiling	TSV	c60e5bb7-e2f1-4583-a0eb-1584c45e8afd.rna_seq.augmented_star_gene_counts.tsv	40f2771e-e140-46ed-b472-91c0233e6528	6a2978cf-9009-4abf-b7fc-9681a12fa55c	rna_seq.augmented_star_gene_counts
open	5494af7d-403a-423b-b7ff-e6db9c117e93	male	not reported	1935	2009	26747	Pancreas, NOS	not reported				Ductal and Lobular Neoplasms	Pancreas	Pancreatic Adenocarcinoma	7e85db9c-56f9-4fd1-a7bd-9e3f75a7ae63	Primary Tumor	Not Reported							Alberta Health Services	Transcriptome Profiling	TSV	2ba18b80-1f6f-4b67-9eae-59c5a932b26b.rna_seq.augmented_star_gene_counts.tsv	188fd6b9-4291-47c9-bb04-e9e67d4b0465	d7cde1f5-fef7-40b5-aeda-fa2b7d3ed4d5	rna_seq.augmented_star_gene_counts
open	9d5c5303-550f-454f-8fd4-8abcdd311215	male	white	1970	None	15807	Tail of pancreas	not reported				Ductal and Lobular Neoplasms	Pancreas	Pancreatic Adenocarcinoma	cd5a0bd4-97c5-4114-b395-0e4ba553b6b2	Primary Tumor	Not Reported							Emory University	Transcriptome Profiling	TSV	9ed859cc-42db-41aa-bda0-3248de0d84d4.rna_seq.augmented_star_gene_counts.tsv	90321946-18e9-4ebb-9412-2b7b4bb7b1e4	e9b6a0e5-74af-4060-a075-2cd030fdf909	rna_seq.augmented_star_gene_counts
open	3cbf56e6-dccc-40fe-b06e-2621a2121e9d	female	white	1942	2011	25312	Head of pancreas	not reported				Ductal and Lobular Neoplasms	Pancreas	Pancreatic Adenocarcinoma	97361c3e-a325-45cf-8995-e02a4dab7045	Primary Tumor	Not Reported							Moffitt Cancer Center	Transcriptome Profiling	TSV	2315cbc2-7289-4181-92fb-4f684cce84fa.rna_seq.augmented_star_gene_counts.tsv	1244d7e1-7a90-4a47-b92b-fd93edd8561f	00997994-da8a-4bfa-92d1-aab0f7ed2439	rna_seq.augmented_star_gene_counts
open	40fc7973-91c4-4fa8-a105-7fc3d6f3817c	female	asian	1936	None	24025	Head of pancreas	not reported				Ductal and Lobular Neoplasms	Pancreas	Pancreatic Adenocarcinoma	01af7696-9c68-4565-abaf-7fc83b039f3d	Primary Tumor	Not Reported							National Cancer Center Korea	Transcriptome Profiling	TSV	a56d2aa1-72de-453e-9a7f-9c52dca0a991.rna_seq.augmented_star_gene_counts.tsv	b9632740-926c-44ce-afc3-a312375440f2	9893793e-892e-4304-bed8-416b848372f4	rna_seq.augmented_star_gene_counts
open	2e8f90f4-aed3-43b0-985c-dfdc2581f24f	male	white	1941	None	26028	Head of pancreas	not reported				Ductal and Lobular Neoplasms	Pancreas	Pancreatic Adenocarcinoma	42e6c92f-d239-409e-a301-9ca84d1b4af0	Primary Tumor	Not Reported							Mayo Clinic	Transcriptome Profiling	TSV	d7e25a74-df57-410a-852a-a9873910ec5e.rna_seq.augmented_star_gene_counts.tsv	3af1813a-c75f-45d8-8289-d19e6979f919	78358ba6-06f0-481f-8702-e37f8153de2a	rna_seq.augmented_star_gene_counts
open	6a4e10b6-e6c4-4210-ae4d-0d8e8d0cb3ec	female	white	1939	None	27152	Pancreas, NOS	not reported				Ductal and Lobular Neoplasms	Pancreas	Pancreatic Adenocarcinoma	16097fe6-688e-4c68-8b37-df0054d906c3	Primary Tumor	Not Reported							Cureline	Transcriptome Profiling	TSV	e33a7d0d-d750-4313-9f15-1ff4fcf15c0b.rna_seq.augmented_star_gene_counts.tsv	60a6a0c1-f871-43b7-94ae-668dfb7035f7	42d1250e-f69c-441a-be39-7d6dceafe2b3	rna_seq.augmented_star_gene_counts
open	1782bf45-7350-4053-8dd1-45faf4ed8dd9	female	white	1946	None	24043	Head of pancreas	not reported				Ductal and Lobular Neoplasms	Pancreas	Pancreatic Adenocarcinoma	592c7eb7-28ca-4605-8ec0-a2288dea0fff	Primary Tumor	Not Reported							Alberta Health Services	Transcriptome Profiling	TSV	1667998e-06dc-4330-a9b1-a84ad7ed61fa.rna_seq.augmented_star_gene_counts.tsv	b1df6411-4c72-4e3f-bcdb-9b446386f4ed	ebe6c362-bbe1-4741-b031-2cd2e8dbfbb5	rna_seq.augmented_star_gene_counts
open	5f9a5aba-8db8-45cc-8784-c5058445bd6f	female	white	1928	None	30821	Head of pancreas	not reported				Cystic, Mucinous and Serous Neoplasms	Pancreas	Pancreatic Adenocarcinoma	ad5d12b2-0e8b-473d-96bd-432fefee0cb6	Primary Tumor	Not Reported							International Genomics Consortium	Transcriptome Profiling	TSV	ff804715-fce5-49ca-87fa-fc5709227890.rna_seq.augmented_star_gene_counts.tsv	1b31e73d-5229-4a65-b629-1371f8aa8b62	57350592-395e-450a-b8a8-a7342e7a2e4c	rna_seq.augmented_star_gene_counts
open	74aa6675-28b7-46dc-9015-f07a07c7b018	male	white	1946	2010	23443	Head of pancreas	not reported				Ductal and Lobular Neoplasms	Pancreas	Pancreatic Adenocarcinoma	a146e3c4-2ac9-40d8-86fa-95921c7d8059	Primary Tumor	Not Reported							Garvan Institute of Medical Research	Transcriptome Profiling	TSV	5d3aa278-9953-4280-a365-5fd092511fe0.rna_seq.augmented_star_gene_counts.tsv	c5b35b34-cf5e-4168-8aec-79a7df72da0e	d919faea-2efc-4846-ba0b-927ef9555918	rna_seq.augmented_star_gene_counts
open	09fd6d9e-c715-4d57-88f9-238dd74c79a7	female	white	1935	2012	27957	Head of pancreas	not reported				Ductal and Lobular Neoplasms	Pancreas	Pancreatic Adenocarcinoma	511ccde0-d6cc-4564-8b55-26f6f5f301d4	Primary Tumor	Not Reported							Garvan Institute of Medical Research	Transcriptome Profiling	TSV	96209712-4352-493e-a9e2-f36f2130e3fe.rna_seq.augmented_star_gene_counts.tsv	3d055cb9-0bad-46bf-8579-259aac4607a2	5c83f675-e984-41ce-9950-c352ac50a53c	rna_seq.augmented_star_gene_counts
open	55cee1dd-15a0-4717-a281-63e08e2cfdf9	male	white	1942	None	25227	Head of pancreas	not reported				Ductal and Lobular Neoplasms	Pancreas	Pancreatic Adenocarcinoma	9a0df8ee-b687-4542-8496-9558a1205b48	Primary Tumor	Not Reported							International Genomics Consortium	Transcriptome Profiling	TSV	0b01cc4f-cc4d-4971-8956-1fe5325555df.rna_seq.augmented_star_gene_counts.tsv	2542cead-e252-4c01-bd34-8cf170d49f4f	1702ee81-e528-4e5b-887b-90c1bf49b1da	rna_seq.augmented_star_gene_counts
open	bd73ed94-5f4f-4eb3-8b9b-391af4422d0e	male	white	1934	None	28317	Head of pancreas	not reported				Ductal and Lobular Neoplasms	Pancreas	Pancreatic Adenocarcinoma	0e3b83af-599d-432a-9141-1c2fc25e1542	Primary Tumor	Not Reported							Alberta Health Services	Transcriptome Profiling	TSV	af27f011-fff5-45c6-a7a4-523fee071cb5.rna_seq.augmented_star_gene_counts.tsv	a1a0185a-0e2e-4988-843f-da28c341841a	4e420dcf-41ec-4857-9c8a-48570d73e156	rna_seq.augmented_star_gene_counts
open	a28cfa95-5a99-40f3-928e-7a94f2492d2c	male	white	1945	2011	24381	Head of pancreas	not reported				Ductal and Lobular Neoplasms	Pancreas	Pancreatic Adenocarcinoma	84acb56f-510a-41ae-942e-ec1ec0d818ec	Primary Tumor	Not Reported							Technical University of Munich	Transcriptome Profiling	TSV	827973c5-466c-4098-8f33-e92a3b52160c.rna_seq.augmented_star_gene_counts.tsv	7cb069c7-4347-4d73-aad1-dee5cd15565b	03493092-507e-4774-a88d-3efdc9d4a895	rna_seq.augmented_star_gene_counts
open	7a1d9862-910b-403e-9eab-697dc65618c7	female	not reported	1963	2011	16126	Head of pancreas	not reported				Ductal and Lobular Neoplasms	Pancreas	Pancreatic Adenocarcinoma	7d5968e4-e566-4052-9f1f-c6896b587051	Primary Tumor	Not Reported							Alberta Health Services	Transcriptome Profiling	TSV	0dd7a05f-bbe4-4fd7-98cc-4b90568be8fc.rna_seq.augmented_star_gene_counts.tsv	818a7d3a-8c14-4fd6-83f1-000cca2be04b	8ed83b74-642f-49c6-8272-1671e1c3c277	rna_seq.augmented_star_gene_counts
open	d14154a5-9c8a-4c55-8c2d-64f3cad7b7d5	male	white	1967	2009	15188	Head of pancreas	not reported				Ductal and Lobular Neoplasms	Pancreas	Pancreatic Adenocarcinoma	6aa5b100-41a0-4aa3-b6e1-da8200b244f7	Primary Tumor	Not Reported							Alberta Health Services	Transcriptome Profiling	TSV	66334760-e2e2-4068-84f2-ce49ecd473cb.rna_seq.augmented_star_gene_counts.tsv	8e33355f-179c-4184-a333-ca1f70978744	03a86c8d-414c-4924-be86-241cfd5fb62c	rna_seq.augmented_star_gene_counts
open	9924e309-5c47-42fe-b937-547f2b3d6842	male	white	1952	None	21175	Head of pancreas	not reported				Ductal and Lobular Neoplasms	Pancreas	Pancreatic Adenocarcinoma	b5d33a66-050e-4eda-b658-48147d08859f	Primary Tumor	Not Reported							Moffitt Cancer Center	Transcriptome Profiling	TSV	78a82c9b-39a9-4f8f-b991-272e7e81649f.rna_seq.augmented_star_gene_counts.tsv	ec2ef60e-c050-419b-8652-f0dc7ef6b9d4	f28363f2-6279-4c34-89d2-804c6cc01721	rna_seq.augmented_star_gene_counts
open	b0cb81ad-3c20-4d56-ab7d-f64c0caee1ce	female	white	1940	None	26635	Body of pancreas	not reported				Ductal and Lobular Neoplasms	Pancreas	Pancreatic Adenocarcinoma	082fd39b-baf8-4402-a7be-3fa6494b7c0f	Primary Tumor	Not Reported							Asterand	Transcriptome Profiling	TSV	efd6d79b-58d6-456a-b9c5-da8ee3e32ac7.rna_seq.augmented_star_gene_counts.tsv	74f8a777-aab6-4e45-b8b7-0bc69b28f809	59456b29-8337-4556-a4df-b7f7624f30e7	rna_seq.augmented_star_gene_counts
open	b84b58c7-95b8-4162-8e61-414f8fe422c6	male	white	1954	None	21792	Body of pancreas	not reported				Ductal and Lobular Neoplasms	Pancreas	Pancreatic Adenocarcinoma	b29e64bd-27d6-48e3-983e-9dad50445117	Primary Tumor	Not Reported							Spectrum Health	Transcriptome Profiling	TSV	c9b38300-fa2c-435e-a529-1fb457355e64.rna_seq.augmented_star_gene_counts.tsv	df5a3f1d-5206-4318-a62b-39f221a4cd08	186ed727-50a3-4d07-8e6d-4abf2da08a40	rna_seq.augmented_star_gene_counts
open	758b70f6-8064-4f43-aabe-e5f968fe2955	female	white	1924	None	32475	Tail of pancreas	not reported				Adenomas and Adenocarcinomas	Pancreas	Pancreatic Adenocarcinoma	10cf64b1-822c-4916-885b-3b30f7f22cfb	Primary Tumor	Not Reported							Christiana Healthcare	Transcriptome Profiling	TSV	44619d19-8ff1-4dbc-a943-732ad6faaa72.rna_seq.augmented_star_gene_counts.tsv	5cf04570-9415-4187-b8fc-4d0452c4d363	e76111cc-6d59-4c72-907d-00ee18dc3069	rna_seq.augmented_star_gene_counts
open	1422bc35-4597-4e76-aa75-8e79613e67d5	male	white	1938	2010	26239	Head of pancreas	not reported				Ductal and Lobular Neoplasms	Pancreas	Pancreatic Adenocarcinoma	5df3833b-5934-448d-adf5-454a9b42fd34	Primary Tumor	Not Reported							Asterand	Transcriptome Profiling	TSV	13dbd84c-b0da-45bc-8c6a-8e215672b157.rna_seq.augmented_star_gene_counts.tsv	2b89b4e4-a150-44cb-b533-4d55272841d6	438a0569-82a9-4a4d-8c4d-1609fd0f75f6	rna_seq.augmented_star_gene_counts
open	a643d0b8-aa50-481c-9f12-f2e634d61d90	male	white	1941	None	24760	Body of pancreas	not reported				Ductal and Lobular Neoplasms	Pancreas	Pancreatic Adenocarcinoma	a951b3d1-3dd3-4df2-9324-32df152ed8bd	Primary Tumor	Not Reported							Columbia University	Transcriptome Profiling	TSV	7f20cdf2-1e08-4e57-bbf4-bbc917b5a513.rna_seq.augmented_star_gene_counts.tsv	c5f8609e-0a71-47ae-a0b3-1f84ebe797d4	83cfc55e-e0be-4539-a507-f11f4f790f5c	rna_seq.augmented_star_gene_counts
open	64ca2d06-da4e-462e-bb0b-4fe1033e07fe	female	not reported	1978	2019	14036	Head of pancreas	G2				Ductal and Lobular Neoplasms	Pancreas	CPTAC-Brain, Head and Neck, Kidney, Lung, Pancreas, Uterus	0ca4b62f-9aa4-54b4-8636-9bd3765f1637	Primary Tumor	Tumor								Transcriptome Profiling	TSV	e492afcd-ac57-4f64-a6ba-bf14dde00848.rna_seq.augmented_star_gene_counts.tsv	e7d4642f-3531-4ac1-9225-be76033ae612	c14a950e-2fde-4e22-b26a-f4cadcc3ed3f	rna_seq.augmented_star_gene_counts
open	aa767a6a-fb5f-4020-bb7f-7d3984182a11	female	white	1947	2020	26051	Head of pancreas	G3				Ductal and Lobular Neoplasms	Pancreas	CPTAC-Brain, Head and Neck, Kidney, Lung, Pancreas, Uterus	87dd36e4-85af-5ccd-bf2a-fe20a08b91bd	Primary Tumor	Tumor								Transcriptome Profiling	TSV	a115123a-e10d-4f46-b069-9bd57e29d93b.rna_seq.augmented_star_gene_counts.tsv	b91a63e0-e7f5-4d90-ac50-6d8d67dc1a74	6c0c629f-4da8-41f2-b6ae-393b841105bb	rna_seq.augmented_star_gene_counts
open	c1898677-7a92-48cf-a09f-71d91c1cf8dc	female	white	1957	2018	21979	Head of pancreas	G2				Ductal and Lobular Neoplasms	Pancreas	CPTAC-Brain, Head and Neck, Kidney, Lung, Pancreas, Uterus	64d87bcb-cad1-5270-b664-f3a2d9981d74	Primary Tumor	Tumor								Transcriptome Profiling	TSV	5cd00b35-2823-4ed6-bcd1-663ca6ed7395.rna_seq.augmented_star_gene_counts.tsv	a576d257-4756-4b52-b125-68cd35145fb8	a507c380-6fd5-4f56-bb25-ce31e5886b06	rna_seq.augmented_star_gene_counts
open	f3e8e047-a18b-47a2-8c3b-60b34ebe54f7	male	white	1947	None	25473	Tail of pancreas	G2				Ductal and Lobular Neoplasms	Pancreas	CPTAC-Brain, Head and Neck, Kidney, Lung, Pancreas, Uterus	cd7c4567-95cd-5b0f-aa6c-11aa4a4753a0	Solid Tissue Normal	Normal								Transcriptome Profiling	TSV	1495d677-f4a4-4e51-bf97-097744053240.rna_seq.augmented_star_gene_counts.tsv	d31422e4-4b53-409c-9121-b93caa942ce2	4529093f-7f5d-4767-b772-6079dc241f80	rna_seq.augmented_star_gene_counts
open	e82a496d-03a9-4a40-aa04-dc4a2a77bbcd	female	not reported	1952	2018	23734	Head of pancreas	G2				Ductal and Lobular Neoplasms	Pancreas	CPTAC-Brain, Head and Neck, Kidney, Lung, Pancreas, Uterus	8eaa31ac-89d3-5ba4-b74d-80e2b9fe9a21	Primary Tumor	Tumor								Transcriptome Profiling	TSV	710ac9f5-3690-4018-8c2f-974e89663f68.rna_seq.augmented_star_gene_counts.tsv	f7f76e74-5fc9-40b6-aa8e-e3cbe00aa3b3	7417fee6-df8a-41e9-864b-805ef0f9385e	rna_seq.augmented_star_gene_counts
open	4a40e29b-aaa0-4de4-949e-e4a5d6295bed	male	white	1936	None	29322	Head of pancreas	G2				Ductal and Lobular Neoplasms	Pancreas	CPTAC-Brain, Head and Neck, Kidney, Lung, Pancreas, Uterus	9a474a6b-e1dc-55c6-8f86-8ed32e072274	Solid Tissue Normal	Normal								Transcriptome Profiling	TSV	5f288ded-b67d-45f9-bc13-1c901330743f.rna_seq.augmented_star_gene_counts.tsv	595c3016-8a7f-4b46-99b4-b53a04a7ba6e	fb3837a6-acf6-421a-addb-2b050615ea60	rna_seq.augmented_star_gene_counts
open	6116ed25-e657-440d-a5b5-24dcd90b0bb5	male	not reported	1948	2017	25293	Head of pancreas	G2				Ductal and Lobular Neoplasms	Pancreas	CPTAC-Brain, Head and Neck, Kidney, Lung, Pancreas, Uterus	e3db48f7-45f4-53ea-8f3e-bd2a8ce79e8b	Solid Tissue Normal	Normal								Transcriptome Profiling	TSV	37b1dcdc-151e-4661-a924-5040ed88b284.rna_seq.augmented_star_gene_counts.tsv	29b6798e-d7fb-4514-a46c-b653924800cd	d4202042-ae3b-4438-9c5f-3eeb7249c52d	rna_seq.augmented_star_gene_counts
open	dd0b8083-0403-4334-9f3e-04c8cd9ab108	male	not reported	1954	2020	22828	Pancreas, NOS	G1				Ductal and Lobular Neoplasms	Pancreas	CPTAC-Brain, Head and Neck, Kidney, Lung, Pancreas, Uterus	4c2717f7-b7cf-5ce3-9147-0e7ddfa82abe	Primary Tumor	Tumor	4c2717f7-b7cf-5ce3-9147-0e7ddfa82abe	Primary Tumor	Tumor	4c2717f7-b7cf-5ce3-9147-0e7ddfa82abe	Primary Tumor	Tumor		Transcriptome Profiling	TSV	a6c2fdb2-4a59-451b-9c06-bb1ac70bb625.rna_seq.augmented_star_gene_counts.tsv	d46b24a5-38a1-438b-9e97-ac8274bb15d2	337d71dd-284f-47ec-a4c0-7f7ce7dce9c9	rna_seq.augmented_star_gene_counts
open	5071d75d-cd23-419b-96d3-0f0a241e00e9	male	not reported	1958	2018	21733	Head of pancreas	G3				Ductal and Lobular Neoplasms	Pancreas	CPTAC-Brain, Head and Neck, Kidney, Lung, Pancreas, Uterus	aa5f5130-718d-5428-95e9-7da29f7aae02	Primary Tumor	Tumor								Transcriptome Profiling	TSV	5ae2250b-2468-4e09-9b7c-1dbf2fa278d5.rna_seq.augmented_star_gene_counts.tsv	1e428248-8066-4d80-80cc-057ee4bed161	e2eb5bb0-5926-4b26-a55a-56d46067b2b8	rna_seq.augmented_star_gene_counts
open	5071d75d-cd23-419b-96d3-0f0a241e00e9	male	not reported	1958	2018	21733	Head of pancreas	G3				Ductal and Lobular Neoplasms	Pancreas	CPTAC-Brain, Head and Neck, Kidney, Lung, Pancreas, Uterus	41481d5a-1936-5b44-81a0-8f057ece5b9f	Primary Tumor	Tumor								Transcriptome Profiling	TSV	f4d82734-17f3-4e86-9eab-99acc9d8416c.rna_seq.augmented_star_gene_counts.tsv	99562e7b-2095-4112-9a66-e72f07eae809	442d99aa-a210-473c-8ecd-1605b78f3d7f	rna_seq.augmented_star_gene_counts
open	f9f0c320-a695-4e5c-b1e9-8b6d013a0a9b	female	not reported	1938	2018	28838	Head of pancreas	G2				Ductal and Lobular Neoplasms	Pancreas	CPTAC-Brain, Head and Neck, Kidney, Lung, Pancreas, Uterus	63b69033-d3fe-52cf-a9f2-6835468791ee	Primary Tumor	Tumor	63b69033-d3fe-52cf-a9f2-6835468791ee	Primary Tumor	Tumor	63b69033-d3fe-52cf-a9f2-6835468791ee	Primary Tumor	Tumor		Transcriptome Profiling	TSV	2d264d56-1c97-446e-b3b8-46ccde4eb2b4.rna_seq.augmented_star_gene_counts.tsv	e3dec453-7593-4806-8cd9-dd8a27793103	67ad52d0-82e6-4d1b-8ce2-fa306c346f44	rna_seq.augmented_star_gene_counts
open	8bbe311a-bcb7-409c-9bf4-999ee9c3416b	female	not reported	1946	2019	26284	Head of pancreas	G3				Ductal and Lobular Neoplasms	Pancreas	CPTAC-Brain, Head and Neck, Kidney, Lung, Pancreas, Uterus	b84b0426-25be-5e9c-a6eb-e60196e2fd3a	Primary Tumor	Tumor	b84b0426-25be-5e9c-a6eb-e60196e2fd3a	Primary Tumor	Tumor					Transcriptome Profiling	TSV	ee9ae2af-487d-4e5e-8f86-fd8da4c7ad2b.rna_seq.augmented_star_gene_counts.tsv	e88e6100-8db5-4ffa-b12d-26a2dcac90aa	927de965-f683-43fc-b2ad-7a27900107d4	rna_seq.augmented_star_gene_counts
open	22bf70fe-df81-4764-97a7-96177b1df246	female	not reported	1953		23307	Head of pancreas	G2				Ductal and Lobular Neoplasms	Pancreas	CPTAC-Brain, Head and Neck, Kidney, Lung, Pancreas, Uterus	adde5a3b-9cd3-559b-9b86-3c8e3a279d56	Primary Tumor	Tumor								Transcriptome Profiling	TSV	5cd0492e-f8e7-4cb5-8176-c344203dc887.rna_seq.augmented_star_gene_counts.tsv	20def660-1fe5-4970-8b89-f5b230ffa253	50bd4bb4-4a1f-4c11-ba76-861d81710bd8	rna_seq.augmented_star_gene_counts
open	22bf70fe-df81-4764-97a7-96177b1df246	female	not reported	1953		23307	Head of pancreas	G2				Ductal and Lobular Neoplasms	Pancreas	CPTAC-Brain, Head and Neck, Kidney, Lung, Pancreas, Uterus	e2951247-06f4-5086-9c62-4a463279bafc	Primary Tumor	Tumor								Transcriptome Profiling	TSV	e171d467-9de3-4b03-ad3d-25d9a5e10a3e.rna_seq.augmented_star_gene_counts.tsv	4caace37-eae6-4c68-ba07-98da1c309886	20e3f7ba-946a-4d52-bd71-46cb13557de6	rna_seq.augmented_star_gene_counts
open	ad265919-d589-4b8a-a9fb-77cca95c59f7	male	not reported	1957	2017	21532	Head of pancreas	G3				Ductal and Lobular Neoplasms	Pancreas	CPTAC-Brain, Head and Neck, Kidney, Lung, Pancreas, Uterus	de9fe492-e747-57ae-bef7-10cb01e2bd97	Primary Tumor	Tumor								Transcriptome Profiling	TSV	258ac5de-a61a-48fd-a0e4-42f1ced454c3.rna_seq.augmented_star_gene_counts.tsv	a7f435b5-865e-47ff-ad96-0dd5abb3c757	8cc5f216-7932-4b92-b31a-4203dedb3ef1	rna_seq.augmented_star_gene_counts
open	3569f880-3672-4b78-b675-c1c2c0a43d1a	male	white	1942	2018	27104	Head of pancreas	G3				Ductal and Lobular Neoplasms	Pancreas	CPTAC-Brain, Head and Neck, Kidney, Lung, Pancreas, Uterus	5b7947fe-9010-50ce-84b9-dcd1c7cb996f	Primary Tumor	Tumor								Transcriptome Profiling	TSV	32717bd5-9c6f-48f4-bf35-8be425d2cc08.rna_seq.augmented_star_gene_counts.tsv	912c2e3a-eba5-4cf7-9675-eec855beb8f9	4d6df259-4dec-46b0-89f1-3f05b059b024	rna_seq.augmented_star_gene_counts
open	a49c8868-66dd-404d-94c5-2fe4e59fbab5	female	not reported	1965	2018	19066	Head of pancreas	G3				Ductal and Lobular Neoplasms	Pancreas	CPTAC-Brain, Head and Neck, Kidney, Lung, Pancreas, Uterus	e4c07ea3-5aba-54bd-bd44-a88ade03e2c7	Solid Tissue Normal	Normal								Transcriptome Profiling	TSV	ef40d986-40dd-4116-bf7d-020ebb4d70fe.rna_seq.augmented_star_gene_counts.tsv	eb1bbe4f-8523-4014-b5ad-2787c6521c83	2d330d57-3deb-4890-ae0e-c1efee884b27	rna_seq.augmented_star_gene_counts
open	a49c8868-66dd-404d-94c5-2fe4e59fbab5	female	not reported	1965	2018	19066	Head of pancreas	G3				Ductal and Lobular Neoplasms	Pancreas	CPTAC-Brain, Head and Neck, Kidney, Lung, Pancreas, Uterus	33a6607a-bfbe-5933-99fe-16c1728e278b	Primary Tumor	Tumor	33a6607a-bfbe-5933-99fe-16c1728e278b	Primary Tumor	Tumor					Transcriptome Profiling	TSV	85dda493-594c-45a4-a258-b28a535dcae5.rna_seq.augmented_star_gene_counts.tsv	54c874b5-e317-4ccc-8aad-10063f47ee22	619fa29f-1e3f-49de-97bd-ab5c4503a30b	rna_seq.augmented_star_gene_counts
open	4cd359fb-e797-43da-a606-49a6a9dceaf5	male	not reported	1946	2019	26345	Pancreas, NOS	G2				Ductal and Lobular Neoplasms	Pancreas	CPTAC-Brain, Head and Neck, Kidney, Lung, Pancreas, Uterus	71d2cf9a-3b81-5515-a195-15651d988208	Primary Tumor	Tumor								Transcriptome Profiling	TSV	acc80cde-6e30-4e3c-9ed7-4ef8e295bf8c.rna_seq.augmented_star_gene_counts.tsv	9080487f-981e-4cce-99f7-4f59c2f84e11	e0eb44f8-fb90-42de-9fb9-852740ba6e98	rna_seq.augmented_star_gene_counts
open	96d07a2f-3e31-4858-b074-b0ee4794f1ab	female	not reported	1952		23874	Head of pancreas	G2				Ductal and Lobular Neoplasms	Pancreas	CPTAC-Brain, Head and Neck, Kidney, Lung, Pancreas, Uterus	b0b233a7-b562-5bf9-a8a5-570ae87ad8e8	Solid Tissue Normal	Normal								Transcriptome Profiling	TSV	798083df-dc16-40fe-a32d-d34469f4bd6b.rna_seq.augmented_star_gene_counts.tsv	4916cc6a-a91f-4a20-9f27-603dfb7e0348	3a8e0925-4f10-4e0c-bded-394739e8c609	rna_seq.augmented_star_gene_counts
open	e4451889-5a3d-4296-8e87-6e22e036f9af	female	white	1933	2018	30711	Body of pancreas	G2				Ductal and Lobular Neoplasms	Pancreas	CPTAC-Brain, Head and Neck, Kidney, Lung, Pancreas, Uterus	f0f39f86-c9e8-57ea-8fcf-d5c3161bfbb8	Primary Tumor	Tumor								Transcriptome Profiling	TSV	4faac6cc-9aaf-42ee-9a5f-9efec23c5a3b.rna_seq.augmented_star_gene_counts.tsv	c48bb75a-ef75-4acd-a438-0f23b29ef649	496911ef-d34e-4b8e-89b6-7b8a3d835271	rna_seq.augmented_star_gene_counts
open	e4451889-5a3d-4296-8e87-6e22e036f9af	female	white	1933	2018	30711	Body of pancreas	G2				Ductal and Lobular Neoplasms	Pancreas	CPTAC-Brain, Head and Neck, Kidney, Lung, Pancreas, Uterus	38b90ad8-8ac3-5ae7-885b-605f963edb13	Primary Tumor	Tumor								Transcriptome Profiling	TSV	b284db88-ab94-489c-b10e-394df6d472d8.rna_seq.augmented_star_gene_counts.tsv	eb25e254-807a-4f75-babd-f96f2171cf7d	934712fe-9204-4f99-ac9e-ec4604927870	rna_seq.augmented_star_gene_counts
open	7e896789-d5ab-4ea7-96d5-9c62b26b116f	male	not reported	1954	2018	23159	Head of pancreas	G2				Ductal and Lobular Neoplasms	Pancreas	CPTAC-Brain, Head and Neck, Kidney, Lung, Pancreas, Uterus	d2d15e37-5b86-5b48-9a4e-518b4841424d	Primary Tumor	Tumor	d2d15e37-5b86-5b48-9a4e-518b4841424d	Primary Tumor	Tumor					Transcriptome Profiling	TSV	d6ec9651-473a-4e09-b857-7ee87e9ece95.rna_seq.augmented_star_gene_counts.tsv	6e192c1e-d0ab-4659-ab66-bf6dfaed4fab	4c251b40-5e05-4ed1-b3e4-c02d288e8ff6	rna_seq.augmented_star_gene_counts
open	81c1e904-8a47-462c-bd2c-f2ecbb6c1b19	female	white	1938	2019	28706	Body of pancreas	G2				Ductal and Lobular Neoplasms	Pancreas	CPTAC-Brain, Head and Neck, Kidney, Lung, Pancreas, Uterus	8a8c09e6-8d14-5873-b5b2-ade68314a4e3	Primary Tumor	Tumor	8a8c09e6-8d14-5873-b5b2-ade68314a4e3	Primary Tumor	Tumor					Transcriptome Profiling	TSV	a86d2acb-7c35-4cad-906c-5cb64eeb542b.rna_seq.augmented_star_gene_counts.tsv	a644102c-02c5-41a8-817e-650b2af79009	e340f0d9-104b-45a0-b9a0-cc1252e4e349	rna_seq.augmented_star_gene_counts
open	6eacd8a4-483d-4935-95c0-873464493949	female	not reported	1949	2019	24832	Head of pancreas	G2				Ductal and Lobular Neoplasms	Pancreas	CPTAC-Brain, Head and Neck, Kidney, Lung, Pancreas, Uterus	1588a80f-29e4-5317-aac5-4722a451aadb	Primary Tumor	Tumor	1588a80f-29e4-5317-aac5-4722a451aadb	Primary Tumor	Tumor					Transcriptome Profiling	TSV	eea03a92-14e6-4fcd-b87f-6ade065e3528.rna_seq.augmented_star_gene_counts.tsv	6c00bbec-d1d6-48f3-aab4-dcd5d0a85a54	703ec3e3-960f-40d3-ae39-1d8e18278124	rna_seq.augmented_star_gene_counts
open	ce26f122-5633-4cb4-b2ce-b2e7bb758462	female	not reported	1948	2020	25247	Head of pancreas	G2				Ductal and Lobular Neoplasms	Pancreas	CPTAC-Brain, Head and Neck, Kidney, Lung, Pancreas, Uterus	463533f5-95a2-5098-a3a3-825009a57455	Primary Tumor	Tumor								Transcriptome Profiling	TSV	8d10d891-8405-41eb-9068-67c3e5e2316c.rna_seq.augmented_star_gene_counts.tsv	906b3f04-1fdc-43f8-b2f2-720b5b29ac6e	11d84485-598e-47b5-939e-a51609825005	rna_seq.augmented_star_gene_counts
open	217a5718-a04e-4225-b362-98d2825b1617	female	not reported	1947	2019	25407	Head of pancreas	G2				Ductal and Lobular Neoplasms	Pancreas	CPTAC-Brain, Head and Neck, Kidney, Lung, Pancreas, Uterus	6e4f96ab-31d8-50d0-93d0-616ee1a1abd8	Solid Tissue Normal	Normal								Transcriptome Profiling	TSV	04dfe748-fcaf-498d-b4af-2ee2fcac28e0.rna_seq.augmented_star_gene_counts.tsv	88216c24-3a0c-4e0c-9fc6-45a4e2ebe7c8	7edbeb5a-1ac4-4e6b-acd9-a01673478ff2	rna_seq.augmented_star_gene_counts
open	ed69df53-631b-4c3a-af08-e502cc64129a	female	white	1939	None	28289	Head of pancreas	G2				Ductal and Lobular Neoplasms	Pancreas	CPTAC-Brain, Head and Neck, Kidney, Lung, Pancreas, Uterus	9e482de6-eb1b-58ee-a31d-07fccca9d5e9	Solid Tissue Normal	Normal								Transcriptome Profiling	TSV	100ce9dd-2a28-4632-a88e-152fc2c76692.rna_seq.augmented_star_gene_counts.tsv	0d715741-3b90-41df-b6b2-f7ba90a7b546	8e5b3aa0-a6df-447b-abf3-9aa41f956052	rna_seq.augmented_star_gene_counts
open	833d8601-fbb4-4cea-9e2f-8a2a2740ec40	male	not reported	1956		22240	Head of pancreas	G2				Ductal and Lobular Neoplasms	Pancreas	CPTAC-Brain, Head and Neck, Kidney, Lung, Pancreas, Uterus	2c52da45-7d3d-593e-9bec-9b64489672a9	Solid Tissue Normal	Normal								Transcriptome Profiling	TSV	a23f510f-5501-4013-a089-410d366df852.rna_seq.augmented_star_gene_counts.tsv	3f96ac0b-6f21-4175-9b90-f416c6719c51	cb473132-48a5-445c-b37e-3f4bb87759a0	rna_seq.augmented_star_gene_counts
open	833d8601-fbb4-4cea-9e2f-8a2a2740ec40	male	not reported	1956		22240	Head of pancreas	G2				Ductal and Lobular Neoplasms	Pancreas	CPTAC-Brain, Head and Neck, Kidney, Lung, Pancreas, Uterus	c7cf6835-726f-523e-b8d7-0ef79652c34c	Primary Tumor	Tumor								Transcriptome Profiling	TSV	15729f08-8e0d-4eda-8f42-d3d4725a49a4.rna_seq.augmented_star_gene_counts.tsv	22c2c681-b1f9-4a6b-aa18-77a2d8bff845	8a647794-1c2d-4397-bca1-a96aaab5fdbf	rna_seq.augmented_star_gene_counts
open	4a6039f3-ac9f-4034-a91f-ee90bee63f27	male	black or african american	1962	2018	20413	Head of pancreas	G3				Ductal and Lobular Neoplasms	Pancreas	CPTAC-Brain, Head and Neck, Kidney, Lung, Pancreas, Uterus	2381ac1d-ed81-5935-bad4-de375480d501	Primary Tumor	Tumor								Transcriptome Profiling	TSV	8f95f643-5ff0-45ff-bbbc-bd112ffed36e.rna_seq.augmented_star_gene_counts.tsv	448444e5-2731-487a-bddb-3e0aa1a02155	a01ceca7-5e3a-4c1d-9ebf-4f2dfb49a682	rna_seq.augmented_star_gene_counts
open	5bbdafef-dde1-45c5-a2c9-433ce7b246a8	female	not reported	1949	2018	24994	Head of pancreas	G2				Ductal and Lobular Neoplasms	Pancreas	CPTAC-Brain, Head and Neck, Kidney, Lung, Pancreas, Uterus	89e299b7-7fe5-5597-afd0-115a306e490d	Primary Tumor	Tumor								Transcriptome Profiling	TSV	f6cf2c91-ef8f-4c0d-a8cf-0c04b7df13ac.rna_seq.augmented_star_gene_counts.tsv	1259de18-8eb4-4fb1-a47d-a68cafde9bbf	2387b33f-a913-4d0f-a9d7-a6d6e6c6ee3e	rna_seq.augmented_star_gene_counts
open	8e910c4c-482d-4d9e-b481-b0ab52985b51	female	not reported	1938	None	28885	Body of pancreas	G2				Ductal and Lobular Neoplasms	Pancreas	CPTAC-Brain, Head and Neck, Kidney, Lung, Pancreas, Uterus	7fa4fb31-6eb7-5625-b012-eabb8fd4c891	Primary Tumor	Tumor	7fa4fb31-6eb7-5625-b012-eabb8fd4c891	Primary Tumor	Tumor					Transcriptome Profiling	TSV	59677ed7-b1dd-4c55-8211-77d65053366c.rna_seq.augmented_star_gene_counts.tsv	4d1851d5-5ed8-4ce0-990c-06e3431ba271	8af7b589-bd68-4b38-abc6-1d69027da98a	rna_seq.augmented_star_gene_counts
open	39e5a08f-a9bc-4d5a-b51f-1179c42e8ffe	male	white	1947								Not Applicable	Pancreas	CPTAC-Brain, Head and Neck, Kidney, Lung, Pancreas, Uterus	a921bcbe-d4f1-5e26-8a84-6615464c68c3	Solid Tissue Normal	Normal								Transcriptome Profiling	TSV	164118aa-fd54-4a7c-a86b-40bb1958e634.rna_seq.augmented_star_gene_counts.tsv	f5d905ef-0363-492e-bf10-c5d51a801139	ca313bd8-78f6-4ba0-89ac-1458b84647b0	rna_seq.augmented_star_gene_counts
open	20843547-185c-4067-b314-698cadf7aea8	female	not reported	1967	2018	18530	Body of pancreas	G2				Ductal and Lobular Neoplasms	Pancreas	CPTAC-Brain, Head and Neck, Kidney, Lung, Pancreas, Uterus	1e6ac649-64c2-50c4-8b82-9ea780288c1e	Primary Tumor	Tumor								Transcriptome Profiling	TSV	7bf349b8-18c7-4880-8357-a49ab1e8fcc9.rna_seq.augmented_star_gene_counts.tsv	54427ef8-5281-42f3-b221-da517325b7b4	6f2eba72-f545-4057-8114-b8d1fe1375c8	rna_seq.augmented_star_gene_counts
open	3bba88bf-3a0c-4788-940f-5407b9e86971	female	not reported	1954	None	23073	Head of pancreas	G2				Ductal and Lobular Neoplasms	Pancreas	CPTAC-Brain, Head and Neck, Kidney, Lung, Pancreas, Uterus	a4184a99-9864-50a0-aca7-b9db676dd9eb	Solid Tissue Normal	Normal								Transcriptome Profiling	TSV	04a300fe-ee75-4664-bc13-df3d56499993.rna_seq.augmented_star_gene_counts.tsv	6548430a-8a90-4c04-841f-945502be3e5e	b5fb3941-0b17-4ca8-8d14-9ba790f3a28d	rna_seq.augmented_star_gene_counts
open	f3e8e047-a18b-47a2-8c3b-60b34ebe54f7	male	white	1947	None	25473	Tail of pancreas	G2				Ductal and Lobular Neoplasms	Pancreas	CPTAC-Brain, Head and Neck, Kidney, Lung, Pancreas, Uterus	7261bc46-ac3b-5d01-a599-48eb99c31c31	Primary Tumor	Tumor								Transcriptome Profiling	TSV	faee6e8a-b1e0-4c8d-863e-06b86964ae76.rna_seq.augmented_star_gene_counts.tsv	1159248e-76b8-4081-a8fa-66e30b688c60	d4be1932-087b-426f-a620-56cf6e8eb3a5	rna_seq.augmented_star_gene_counts
open	45ded902-e7b6-4eeb-9e24-f1a179f14a85	female	not reported	1961	2019	20776	Head of pancreas	G2				Ductal and Lobular Neoplasms	Pancreas	CPTAC-Brain, Head and Neck, Kidney, Lung, Pancreas, Uterus	5e0bc524-ddf5-54e1-b8e8-11b4a39fa7f9	Primary Tumor	Tumor								Transcriptome Profiling	TSV	c9503ca7-e20f-46c9-92a4-6a6f637adfc5.rna_seq.augmented_star_gene_counts.tsv	4c6455d8-79be-4245-b578-fc8608329a73	febeafbb-272c-48cd-9ea0-b9deee8a1667	rna_seq.augmented_star_gene_counts
open	da1fdb3c-3031-4072-8ca8-96f1729ac276	male	white	1933	2017	30685	Head of pancreas	G2				Ductal and Lobular Neoplasms	Pancreas	CPTAC-Brain, Head and Neck, Kidney, Lung, Pancreas, Uterus	0c2d06ac-eaa2-523b-bc92-95c8f9d7eb29	Primary Tumor	Tumor								Transcriptome Profiling	TSV	ffd639ab-3736-4c3c-9f68-c5a2e69e2d3a.rna_seq.augmented_star_gene_counts.tsv	999aca86-c6fc-43bb-a3f4-b726ded81b6d	03b78612-f1c1-4f4c-b7fb-3feb1c55d438	rna_seq.augmented_star_gene_counts
open	6116ed25-e657-440d-a5b5-24dcd90b0bb5	male	not reported	1948	2017	25293	Head of pancreas	G2				Ductal and Lobular Neoplasms	Pancreas	CPTAC-Brain, Head and Neck, Kidney, Lung, Pancreas, Uterus	7dfe0ae1-4a61-5776-a8f1-7b208840ba75	Primary Tumor	Tumor	7dfe0ae1-4a61-5776-a8f1-7b208840ba75	Primary Tumor	Tumor					Transcriptome Profiling	TSV	50a64961-555e-4f65-9eed-e4531ead35ac.rna_seq.augmented_star_gene_counts.tsv	1c64b863-d7da-488b-8c82-78b989f06557	483074f9-dda3-4fec-a41f-2971327d6b51	rna_seq.augmented_star_gene_counts
open	b595f6fa-22b0-4646-9dfd-c49f53623587	female	not reported	1948	2019	24958	Head of pancreas	G2				Ductal and Lobular Neoplasms	Pancreas	CPTAC-Brain, Head and Neck, Kidney, Lung, Pancreas, Uterus	5da7115a-6bf8-54ae-98df-d6b771eb203b	Primary Tumor	Tumor	5da7115a-6bf8-54ae-98df-d6b771eb203b	Primary Tumor	Tumor	5da7115a-6bf8-54ae-98df-d6b771eb203b	Primary Tumor	Tumor		Transcriptome Profiling	TSV	8432c558-85ad-47cc-8e0e-e1751589ab9c.rna_seq.augmented_star_gene_counts.tsv	0ef9bbce-a34d-4edc-9eab-09cbea5112ec	7713eb2b-f0ae-4b5f-85ee-336e66d3270b	rna_seq.augmented_star_gene_counts
open	5071d75d-cd23-419b-96d3-0f0a241e00e9	male	not reported	1958	2018	21733	Head of pancreas	G3				Ductal and Lobular Neoplasms	Pancreas	CPTAC-Brain, Head and Neck, Kidney, Lung, Pancreas, Uterus	42752105-4a82-5aa0-917c-3fe3fcd12aa8	Primary Tumor	Tumor								Transcriptome Profiling	TSV	18eddaa5-3cc5-4209-939b-8d3e2cf40430.rna_seq.augmented_star_gene_counts.tsv	a856b644-3ff0-4dca-a47e-a96e634d20eb	9b17a701-3396-4a56-acb9-ee01b03e83a8	rna_seq.augmented_star_gene_counts
open	adeb86f4-17ca-4ab1-b5aa-30ea0f5bdf56	male	white	1973	2017	15616	Head of pancreas	G3				Ductal and Lobular Neoplasms	Pancreas	CPTAC-Brain, Head and Neck, Kidney, Lung, Pancreas, Uterus	8885978f-b3f0-5555-9849-13c5ec591c97	Primary Tumor	Tumor								Transcriptome Profiling	TSV	5f9e5b5a-d6bb-4d6c-b069-b871decfd5c7.rna_seq.augmented_star_gene_counts.tsv	f4befdec-b768-42f6-9b70-70845aa37b6b	87eaa760-5ffc-4dc2-aa10-3652f8f6f94e	rna_seq.augmented_star_gene_counts
open	08b1070c-1562-4465-9c0c-670274d70f74	male	not reported	1954	None	23168	Head of pancreas	G2				Ductal and Lobular Neoplasms	Pancreas	CPTAC-Brain, Head and Neck, Kidney, Lung, Pancreas, Uterus	1e535bf2-0d22-5ec6-a63f-be901236d476	Primary Tumor	Tumor								Transcriptome Profiling	TSV	1ba4d369-449e-4361-b121-018fccc655a6.rna_seq.augmented_star_gene_counts.tsv	80772c38-afdc-49cc-acba-acd394fe0047	7dbd2a94-0fa3-428f-aeda-86a7e58da607	rna_seq.augmented_star_gene_counts
open	3569f880-3672-4b78-b675-c1c2c0a43d1a	male	white	1942	2018	27104	Head of pancreas	G3				Ductal and Lobular Neoplasms	Pancreas	CPTAC-Brain, Head and Neck, Kidney, Lung, Pancreas, Uterus	d6f06c7d-3ffb-5049-afa7-758c4f310a53	Solid Tissue Normal	Normal								Transcriptome Profiling	TSV	b2e836bd-b943-474d-8dfb-ae136f78f762.rna_seq.augmented_star_gene_counts.tsv	173431ac-622b-4acb-83c2-daf26e56f917	011beac8-a3a6-4522-8acd-a23f1a7eda3c	rna_seq.augmented_star_gene_counts
open	fa3bda9a-329f-4422-9c13-10c38f546862	male	not reported	1953	2018	23163	Head of pancreas	G2				Ductal and Lobular Neoplasms	Pancreas	CPTAC-Brain, Head and Neck, Kidney, Lung, Pancreas, Uterus	ffde2f29-bb48-5978-8743-0d7098929402	Primary Tumor	Tumor								Transcriptome Profiling	TSV	d7cd63fc-3eac-416f-8168-d89442b8f2cd.rna_seq.augmented_star_gene_counts.tsv	4a78a958-7756-4189-a14e-2e8a8e9cb259	95cf8ad0-2268-4635-a711-270d3a8ea520	rna_seq.augmented_star_gene_counts
open	b75b5b06-a90a-460d-924e-245ec4414aa1	female	not reported	1954	2021	22949	Head of pancreas	G2				Ductal and Lobular Neoplasms	Pancreas	CPTAC-Brain, Head and Neck, Kidney, Lung, Pancreas, Uterus	b3e873fd-eeb1-5d1a-b1a9-f6495897b1ca	Solid Tissue Normal	Normal								Transcriptome Profiling	TSV	7df3ab21-feff-4aba-a805-f944b0595434.rna_seq.augmented_star_gene_counts.tsv	46c4c1a5-8d64-4467-8969-c7547491af99	8bec8532-ba39-4766-ad4f-7d82fa057e54	rna_seq.augmented_star_gene_counts
open	b75b5b06-a90a-460d-924e-245ec4414aa1	female	not reported	1954	2021	22949	Head of pancreas	G2				Ductal and Lobular Neoplasms	Pancreas	CPTAC-Brain, Head and Neck, Kidney, Lung, Pancreas, Uterus	93b08d9d-13c4-5037-b436-247a63a073dd	Primary Tumor	Tumor								Transcriptome Profiling	TSV	c63e88dc-0061-405b-b93a-76161ad39bda.rna_seq.augmented_star_gene_counts.tsv	1e15d5e7-cbef-40a8-ad10-a1e2475b4e93	fd1c6361-4703-4de9-a4c0-95e1998c85a0	rna_seq.augmented_star_gene_counts
open	fcea94a8-32f5-4021-8d27-b4d03e8bb3f7	male	not reported	1950	None	24455	Head of pancreas	G2				Ductal and Lobular Neoplasms	Pancreas	CPTAC-Brain, Head and Neck, Kidney, Lung, Pancreas, Uterus	b2951159-5765-5dfc-93c9-2b2302d643aa	Solid Tissue Normal	Normal								Transcriptome Profiling	TSV	0202b658-d94d-42a1-8e55-8e7379f589fd.rna_seq.augmented_star_gene_counts.tsv	68547e21-cdb1-4a30-9b40-9f5d6dd87d8e	f6ff2de2-e362-4a58-aae5-92e3099acd75	rna_seq.augmented_star_gene_counts
open	d617590c-0326-47c4-a327-103c2f82c999	male	not reported	1950		24392	Head of pancreas	G2				Ductal and Lobular Neoplasms	Pancreas	CPTAC-Brain, Head and Neck, Kidney, Lung, Pancreas, Uterus	937701e1-8569-5239-ae26-c9bef2fa0eee	Solid Tissue Normal	Normal								Transcriptome Profiling	TSV	ab8eb867-e590-4f4b-ba21-1691bb035219.rna_seq.augmented_star_gene_counts.tsv	5b7c8214-ba7d-4feb-8c35-6f959fd4b699	05f1e66f-19d5-4082-81f5-d0db7f876aa0	rna_seq.augmented_star_gene_counts
open	d617590c-0326-47c4-a327-103c2f82c999	male	not reported	1950		24392	Head of pancreas	G2				Ductal and Lobular Neoplasms	Pancreas	CPTAC-Brain, Head and Neck, Kidney, Lung, Pancreas, Uterus	2b0e1cec-329d-5f2d-acb8-a191eb6e4a81	Primary Tumor	Tumor								Transcriptome Profiling	TSV	8ff0467a-1e8a-4e07-a2ef-0834cfffef0f.rna_seq.augmented_star_gene_counts.tsv	ee571dd4-7998-4355-89a2-8321692df30f	5607067e-6b11-400b-ad76-8f8c8f0278c9	rna_seq.augmented_star_gene_counts
open	0576d76b-d37c-4df6-9cdd-6397a900c282	male	white	1953	None	23662	Head of pancreas	G2				Ductal and Lobular Neoplasms	Pancreas	CPTAC-Brain, Head and Neck, Kidney, Lung, Pancreas, Uterus	b58730ab-bd53-5bd6-b801-06de10666f41	Primary Tumor	Tumor								Transcriptome Profiling	TSV	c489a45e-719a-4659-82e5-03dfa2cd477a.rna_seq.augmented_star_gene_counts.tsv	2bce31e9-74b8-4742-95d6-62b63943fda8	c4d3edf8-22e2-4e61-8426-519ef1095ed2	rna_seq.augmented_star_gene_counts
open	0576d76b-d37c-4df6-9cdd-6397a900c282	male	white	1953	None	23662	Head of pancreas	G2				Ductal and Lobular Neoplasms	Pancreas	CPTAC-Brain, Head and Neck, Kidney, Lung, Pancreas, Uterus	4dbf265f-c7e0-5f85-bb8c-67e8e1043ad8	Solid Tissue Normal	Normal								Transcriptome Profiling	TSV	fa404154-7ff0-41f6-9ce3-81412c8578b1.rna_seq.augmented_star_gene_counts.tsv	48ce8b4f-6285-4dc7-9956-2ccc4af64924	7449e1c3-3f50-4467-a7d0-b1c3b49d619f	rna_seq.augmented_star_gene_counts
open	88a86573-d508-4533-b8bf-fa3c9f40a3f4	female	not reported	1952	2019	24110	Body of pancreas	G1				Ductal and Lobular Neoplasms	Pancreas	CPTAC-Brain, Head and Neck, Kidney, Lung, Pancreas, Uterus	aaf10446-7262-5b37-9f32-7eefd9479707	Primary Tumor	Tumor								Transcriptome Profiling	TSV	e2f3ddc4-0375-46c8-aa2c-e7aae5ae0f2d.rna_seq.augmented_star_gene_counts.tsv	f5267066-16ee-4598-a959-e954a8f98ec4	980dfd80-8471-4678-b8c8-256fcf2520bb	rna_seq.augmented_star_gene_counts
open	e2ec60db-be44-4b4b-a519-6320231f7be9	male	white	1953	None	23313	Head of pancreas	G2				Ductal and Lobular Neoplasms	Pancreas	CPTAC-Brain, Head and Neck, Kidney, Lung, Pancreas, Uterus	888c6d7f-ad23-5b2d-9d72-64675d125334	Solid Tissue Normal	Normal								Transcriptome Profiling	TSV	1290d6b7-80a6-480a-b4de-5bd7633d8cc1.rna_seq.augmented_star_gene_counts.tsv	4266c29d-084b-41e8-9fd0-5f25f691e545	28a0b0bf-d468-4402-a286-10054b38e55e	rna_seq.augmented_star_gene_counts
open	2d5627fc-42d4-4d3f-84c5-969cec679ac4	female	not reported	1971	2019	16455	Head of pancreas	G2				Ductal and Lobular Neoplasms	Pancreas	CPTAC-Brain, Head and Neck, Kidney, Lung, Pancreas, Uterus	ff833419-8085-5ff9-bf1b-99fa58592fe7	Primary Tumor	Tumor								Transcriptome Profiling	TSV	97a32905-48ea-42ec-8a16-a627eb7ca234.rna_seq.augmented_star_gene_counts.tsv	4adac1c0-b613-481d-931b-51e2229e6f46	a59a09cb-f8e7-4be8-ab59-488770bfc90d	rna_seq.augmented_star_gene_counts
open	5dc8c8fa-66ad-4e56-aace-768f064e3182	female	black or african american	1956	None	22742	Head of pancreas	G3				Ductal and Lobular Neoplasms	Pancreas	CPTAC-Brain, Head and Neck, Kidney, Lung, Pancreas, Uterus	738423de-f9ef-5e89-b758-5a8f02b108f1	Solid Tissue Normal	Normal								Transcriptome Profiling	TSV	344f1e89-25fb-4f99-b158-b37ce10f7aa0.rna_seq.augmented_star_gene_counts.tsv	d74385ab-4350-4334-8860-da6a14325ea7	90668611-5430-445d-b0e6-ad6eac98209f	rna_seq.augmented_star_gene_counts
open	115316f6-389a-40e8-a219-0e8fafea9313	female	not reported	1939		28479	Head of pancreas	G2				Ductal and Lobular Neoplasms	Pancreas	CPTAC-Brain, Head and Neck, Kidney, Lung, Pancreas, Uterus	8468164e-ca67-51ea-906a-7eeb8aa0db2d	Primary Tumor	Tumor								Transcriptome Profiling	TSV	a83cad1c-c716-4646-be4a-56eb21d62ebb.rna_seq.augmented_star_gene_counts.tsv	eeca037e-04d4-4191-b5fc-3a47c859c033	6473e70a-5974-45c4-96f5-def52a9ba288	rna_seq.augmented_star_gene_counts
open	115316f6-389a-40e8-a219-0e8fafea9313	female	not reported	1939		28479	Head of pancreas	G2				Ductal and Lobular Neoplasms	Pancreas	CPTAC-Brain, Head and Neck, Kidney, Lung, Pancreas, Uterus	dfbb4e37-c2cd-5334-808c-4439f5c99b2f	Solid Tissue Normal	Normal								Transcriptome Profiling	TSV	804ef640-1ce1-4626-a2d1-1c831dbd9f93.rna_seq.augmented_star_gene_counts.tsv	79ab062a-e479-4ef5-bca9-f37a5ddb60c9	63f4bd85-abc5-4054-b87f-1c7ba9385a87	rna_seq.augmented_star_gene_counts
open	b288852f-66f5-4949-bc13-883e634313fc	female	not reported	1953	2018	23318	Head of pancreas	G2				Ductal and Lobular Neoplasms	Pancreas	CPTAC-Brain, Head and Neck, Kidney, Lung, Pancreas, Uterus	29ab0de3-ff5d-5151-8f9e-ec8234e1c582	Primary Tumor	Tumor								Transcriptome Profiling	TSV	d75759ae-3040-4b99-9a90-b691fa0d497c.rna_seq.augmented_star_gene_counts.tsv	0c9134db-6d91-4ce9-80cd-abeb400b8cd1	2dbd812c-0eef-41ce-9db2-cf9447094c39	rna_seq.augmented_star_gene_counts
open	400e94ed-2c26-4ef3-a232-a45781a1bf9f	female	not reported	1955	None	22648	Pancreas, NOS	G2				Ductal and Lobular Neoplasms	Pancreas	CPTAC-Brain, Head and Neck, Kidney, Lung, Pancreas, Uterus	98cbc8d5-c97a-5c59-aeb6-28390605411b	Primary Tumor	Tumor								Transcriptome Profiling	TSV	c27b795e-3291-4008-9f7a-73cfdd76a76d.rna_seq.augmented_star_gene_counts.tsv	fea1988a-7d1e-45e3-a0e6-c2857713dad4	0c5d492c-fecf-4e36-8037-44a063f7e48d	rna_seq.augmented_star_gene_counts
open	5ee53fa7-8ebd-4ad8-9adc-affdd8b76bbb	female	not reported	1958	None	21749	Body of pancreas	G2				Ductal and Lobular Neoplasms	Pancreas	CPTAC-Brain, Head and Neck, Kidney, Lung, Pancreas, Uterus	4bac889f-9d6d-50e1-affa-364224a26eaa	Primary Tumor	Tumor	4bac889f-9d6d-50e1-affa-364224a26eaa	Primary Tumor	Tumor					Transcriptome Profiling	TSV	712d7c9f-f3d5-457b-9c8f-9ade469f5c3f.rna_seq.augmented_star_gene_counts.tsv	dbbadbf7-efe3-4490-ad98-5258a0b81907	c5bd6451-35b1-447a-b8a6-80ce7d12a007	rna_seq.augmented_star_gene_counts
open	2e2659d5-540b-424b-aa0e-3389204a8b96	female	not reported	1938	2018	29323	Head of pancreas	G3				Ductal and Lobular Neoplasms	Pancreas	CPTAC-Brain, Head and Neck, Kidney, Lung, Pancreas, Uterus	ad9b04f6-9946-551b-8439-e75e37ef94f2	Primary Tumor	Tumor								Transcriptome Profiling	TSV	722f42d4-1a30-4785-84b6-3ecbbb444829.rna_seq.augmented_star_gene_counts.tsv	3cc32755-c830-455e-abd2-7b39e6b8910c	60427c15-22fd-40bf-b9f3-c52f55da60c8	rna_seq.augmented_star_gene_counts
open	e76a3513-b8d8-43f6-bc1b-30e44f0cbac4	male	not reported	1952	None	24207	Head of pancreas	G3				Ductal and Lobular Neoplasms	Pancreas	CPTAC-Brain, Head and Neck, Kidney, Lung, Pancreas, Uterus	7299d14e-50c5-5be5-8fb7-3484254b1467	Primary Tumor	Tumor	7299d14e-50c5-5be5-8fb7-3484254b1467	Primary Tumor	Tumor					Transcriptome Profiling	TSV	76cb4a2c-de55-44b4-a97f-b4b9060ac29c.rna_seq.augmented_star_gene_counts.tsv	ba0348dc-9b88-418e-a0be-5c84f76dcad8	06c3c226-92bb-40c9-8ba9-dc19f8b134a4	rna_seq.augmented_star_gene_counts
open	669caded-109b-422e-9c91-2de87edfd052	male	white	1960	None	20306	Body of pancreas	G2				Ductal and Lobular Neoplasms	Pancreas	CPTAC-Brain, Head and Neck, Kidney, Lung, Pancreas, Uterus	19ec28b0-ef7b-5ba8-8320-cdaba340abea	Solid Tissue Normal	Normal								Transcriptome Profiling	TSV	3af9a093-822b-44af-9877-095a2c1cf67a.rna_seq.augmented_star_gene_counts.tsv	14218a20-3ef8-4dda-8575-3358be0f98c5	7c9cf7e9-8453-4fcf-8ca6-f374f4e5edc8	rna_seq.augmented_star_gene_counts
open	669caded-109b-422e-9c91-2de87edfd052	male	white	1960	None	20306	Body of pancreas	G2				Ductal and Lobular Neoplasms	Pancreas	CPTAC-Brain, Head and Neck, Kidney, Lung, Pancreas, Uterus	fc970949-3700-5ef4-8688-25675234f2d9	Primary Tumor	Tumor								Transcriptome Profiling	TSV	bfce5eea-c476-4dad-b139-2bd93bb043d3.rna_seq.augmented_star_gene_counts.tsv	53ab1332-7a5b-44a7-8c47-86b6a9f6a93e	d65cb4cf-4f13-4d8d-aa75-e8a13380c672	rna_seq.augmented_star_gene_counts
open	e002d33a-86c4-4e19-acde-d542096f5fdb	male	white	1945	None	26268	Head of pancreas	G3				Ductal and Lobular Neoplasms	Pancreas	CPTAC-Brain, Head and Neck, Kidney, Lung, Pancreas, Uterus	27d6c4b6-0323-5915-8fef-b7067c4de983	Primary Tumor	Tumor								Transcriptome Profiling	TSV	ba09b042-bef0-4abd-a17c-b076db7b4938.rna_seq.augmented_star_gene_counts.tsv	5f2f4899-9bfa-4dc6-b64c-df55833f2f6f	0ca76f5e-5df7-406b-bbc4-57385cfdbbc5	rna_seq.augmented_star_gene_counts
open	e002d33a-86c4-4e19-acde-d542096f5fdb	male	white	1945	None	26268	Head of pancreas	G3				Ductal and Lobular Neoplasms	Pancreas	CPTAC-Brain, Head and Neck, Kidney, Lung, Pancreas, Uterus	66fc282e-126b-5624-9198-98228b78e024	Solid Tissue Normal	Normal								Transcriptome Profiling	TSV	03d012ac-20b7-4b78-aba1-d8eb765a4f0e.rna_seq.augmented_star_gene_counts.tsv	7fba2963-9c6f-48ac-ad34-ad7580f4443f	9883907e-f368-4c4e-b7c5-ffd5614976c0	rna_seq.augmented_star_gene_counts
open	28a38be6-215d-42b6-bab1-495e0df755b7	male	not reported	1955	2018	22672	Head of pancreas	G2				Ductal and Lobular Neoplasms	Pancreas	CPTAC-Brain, Head and Neck, Kidney, Lung, Pancreas, Uterus	7384f3fe-3992-5bdf-9ec8-36f3a1d378b9	Solid Tissue Normal	Normal								Transcriptome Profiling	TSV	d1136672-6cd9-4690-a7d5-7b7175d32ec4.rna_seq.augmented_star_gene_counts.tsv	c5c5938e-f093-4611-8980-0a99207cfd67	67752122-96f1-420b-9462-73da4b606816	rna_seq.augmented_star_gene_counts
open	1309999e-853f-4f99-84a2-1095e674f5ae	male	not reported	1944	None	27050	Pancreas, NOS	G1				Ductal and Lobular Neoplasms	Pancreas	CPTAC-Brain, Head and Neck, Kidney, Lung, Pancreas, Uterus	eaccaa09-3f4a-5b49-ab93-c7ee0a509c1c	Primary Tumor	Tumor	eaccaa09-3f4a-5b49-ab93-c7ee0a509c1c	Primary Tumor	Tumor					Transcriptome Profiling	TSV	7e6e7cd0-2776-44ac-abf0-0d94d8053334.rna_seq.augmented_star_gene_counts.tsv	b1ea7f49-c929-41c5-89eb-acab9db9c6e4	be64bc35-8a3d-4d16-a7f5-50807eeba22a	rna_seq.augmented_star_gene_counts
open	45669b98-2d82-41e1-9c1d-0de3f98cebe1	male	white	1946	2018	25515	Tail of pancreas	G2				Ductal and Lobular Neoplasms	Pancreas	CPTAC-Brain, Head and Neck, Kidney, Lung, Pancreas, Uterus	3402306c-8af2-5edf-b229-9fe5e4572d85	Primary Tumor	Tumor								Transcriptome Profiling	TSV	10923ee3-4b64-46f9-b197-3e44af7f24f3.rna_seq.augmented_star_gene_counts.tsv	53c3da4f-8fea-43a2-ba79-f66d093e8cad	25818eef-29bc-4648-bc02-a44ea7d039bb	rna_seq.augmented_star_gene_counts
open	ed385672-539d-4736-a289-07fbfe75928d	male	not reported	1952	None	23804	Pancreas, NOS	G3				Ductal and Lobular Neoplasms	Pancreas	CPTAC-Brain, Head and Neck, Kidney, Lung, Pancreas, Uterus	fb0bc25f-0914-5beb-827d-49475e88e571	Primary Tumor	Tumor	fb0bc25f-0914-5beb-827d-49475e88e571	Primary Tumor	Tumor					Transcriptome Profiling	TSV	08e00d58-59bc-4aa5-bc04-1210ea2a0743.rna_seq.augmented_star_gene_counts.tsv	14b82083-02d1-4aeb-a254-f1d7b8caf2a5	a540818f-f379-4aef-b966-3a4aea41e5d3	rna_seq.augmented_star_gene_counts
open	dc7add32-3201-4727-a88c-a86c18150970	female	not reported	1947	None	25422	Head of pancreas	G3				Ductal and Lobular Neoplasms	Pancreas	CPTAC-Brain, Head and Neck, Kidney, Lung, Pancreas, Uterus	0e89d212-acf9-5151-80c4-046227b1acd3	Solid Tissue Normal	Normal								Transcriptome Profiling	TSV	aad40469-8daf-4bbf-a199-c4025461ccae.rna_seq.augmented_star_gene_counts.tsv	ece6e66f-9f34-42ef-a616-2cfdf5fe40c1	899dbe84-0aab-4f35-bf30-3ac364483902	rna_seq.augmented_star_gene_counts
open	325984b4-c283-4b06-aeb8-8f1c76b44dc3	female	white	1944	2019	26697	Pancreas, NOS	G2				Ductal and Lobular Neoplasms	Pancreas	CPTAC-Brain, Head and Neck, Kidney, Lung, Pancreas, Uterus	2113b536-b839-5db1-a535-72d92398051b	Primary Tumor	Tumor								Transcriptome Profiling	TSV	c347d280-62e3-46bf-b442-0a6aaf73f44e.rna_seq.augmented_star_gene_counts.tsv	1aea7569-20a6-4538-a68f-fa3538f781d0	38cf6965-ebc4-4baf-91a5-bc2bddd1bb5f	rna_seq.augmented_star_gene_counts
open	3c0035cc-7cf7-4319-a5d2-79c79c4fe9f5	female	white	1957	None	21667	Body of pancreas	G2				Ductal and Lobular Neoplasms	Pancreas	CPTAC-Brain, Head and Neck, Kidney, Lung, Pancreas, Uterus	4b3c3719-85ff-5ed7-8d02-d8a76835edf8	Solid Tissue Normal	Normal								Transcriptome Profiling	TSV	382c05bd-dcf4-426f-890c-f00b2fc45e72.rna_seq.augmented_star_gene_counts.tsv	8bd9e390-cd33-47dd-8fa6-0eb4077c2c88	a26bf89e-8163-4d7d-9c01-5e40083420d2	rna_seq.augmented_star_gene_counts
open	faf4ac5d-1873-495c-86d4-7a9760f06339	male	not reported	1980	2018	13721	Head of pancreas	G2				Ductal and Lobular Neoplasms	Pancreas	CPTAC-Brain, Head and Neck, Kidney, Lung, Pancreas, Uterus	b2174b1a-db20-537f-bd7e-15fd6ffe6d76	Primary Tumor	Tumor								Transcriptome Profiling	TSV	811bf653-3996-43ce-bc3b-bcdc9a2030ac.rna_seq.augmented_star_gene_counts.tsv	070b1725-51a0-4b9e-837f-cb0f59659424	a611d285-b78a-46bc-be08-05c8cd743cae	rna_seq.augmented_star_gene_counts
open	faf4ac5d-1873-495c-86d4-7a9760f06339	male	not reported	1980	2018	13721	Head of pancreas	G2				Ductal and Lobular Neoplasms	Pancreas	CPTAC-Brain, Head and Neck, Kidney, Lung, Pancreas, Uterus	0728951a-0385-5b6f-9331-0fd1d381cc9c	Primary Tumor	Tumor								Transcriptome Profiling	TSV	15353063-1d3e-4874-a010-60891b28858b.rna_seq.augmented_star_gene_counts.tsv	04ca4e83-069f-4452-903e-4bfb15e9bc5f	bb02be9e-53e9-4a33-bc67-78628dd9c0af	rna_seq.augmented_star_gene_counts
open	faf4ac5d-1873-495c-86d4-7a9760f06339	male	not reported	1980	2018	13721	Head of pancreas	G2				Ductal and Lobular Neoplasms	Pancreas	CPTAC-Brain, Head and Neck, Kidney, Lung, Pancreas, Uterus	d1106b39-c8fb-52f1-855c-dde8249a82ca	Solid Tissue Normal	Normal								Transcriptome Profiling	TSV	fded204a-9681-47d2-bf7a-389d4469e036.rna_seq.augmented_star_gene_counts.tsv	a686aa48-a583-45d3-b445-bb796bc225b0	f135dc03-ea02-4843-bf6b-2c5ce0c270f8	rna_seq.augmented_star_gene_counts
open	ccda57c6-999c-4dce-95f1-1fb84b762f0b	male	not reported	1949	None	25375	Head of pancreas	G2				Ductal and Lobular Neoplasms	Pancreas	CPTAC-Brain, Head and Neck, Kidney, Lung, Pancreas, Uterus	395f207e-cf1f-5c66-8d5a-4c28bbc8cd94	Solid Tissue Normal	Normal								Transcriptome Profiling	TSV	d86c91af-2b3f-44a7-965f-4352428824f2.rna_seq.augmented_star_gene_counts.tsv	268e7ac7-2937-467c-87bc-2490787650ff	8b078e17-bb20-46d7-accc-a28a0b77fa0e	rna_seq.augmented_star_gene_counts
open	3d4e2776-4e38-42bf-b3b7-5c15b5a9a201	female	not reported	1963	2019	19447	Head of pancreas	G2				Ductal and Lobular Neoplasms	Pancreas	CPTAC-Brain, Head and Neck, Kidney, Lung, Pancreas, Uterus	5d4baa2e-0598-513c-b419-f44785cba36b	Primary Tumor	Tumor								Transcriptome Profiling	TSV	c0471b88-c0a5-4c97-890a-cbd7a4e98be7.rna_seq.augmented_star_gene_counts.tsv	e7d80d32-1d9d-4cad-9688-a2be3b5898e1	a80e980d-6b69-4ed1-9af8-a7f058abac36	rna_seq.augmented_star_gene_counts
open	fed33fff-0310-42ad-a7dc-d563792f18cc	female	not reported	1969	2019	17976	Head of pancreas	G2				Ductal and Lobular Neoplasms	Pancreas	CPTAC-Brain, Head and Neck, Kidney, Lung, Pancreas, Uterus	fbd934cd-8440-5ade-9009-d90ef0b641c3	Primary Tumor	Tumor	fbd934cd-8440-5ade-9009-d90ef0b641c3	Primary Tumor	Tumor					Transcriptome Profiling	TSV	98d2b2b4-80d2-4cb1-9b15-dfdbb96ba2d4.rna_seq.augmented_star_gene_counts.tsv	afeca748-ba83-4891-b3fb-8b00b4f8f52d	431208b9-bd2f-466a-8bef-37a4d68d97b0	rna_seq.augmented_star_gene_counts
open	eac6ceca-d905-4a4d-ae89-ea533370aea8	male	white	1947	None	25953	Head of pancreas	G2				Ductal and Lobular Neoplasms	Pancreas	CPTAC-Brain, Head and Neck, Kidney, Lung, Pancreas, Uterus	ec09db63-e434-54dd-9c50-bed9c7b8a1d2	Primary Tumor	Tumor	ec09db63-e434-54dd-9c50-bed9c7b8a1d2	Primary Tumor	Tumor					Transcriptome Profiling	TSV	16142f13-a6b0-4d70-8475-c2f785b05c75.rna_seq.augmented_star_gene_counts.tsv	3686c3fe-a1fb-4305-b1dc-ae5525675392	7a4dac3b-4528-43d1-831f-bc80ba9bbc19	rna_seq.augmented_star_gene_counts
open	28a38be6-215d-42b6-bab1-495e0df755b7	male	not reported	1955	2018	22672	Head of pancreas	G2				Ductal and Lobular Neoplasms	Pancreas	CPTAC-Brain, Head and Neck, Kidney, Lung, Pancreas, Uterus	85aa7041-8e07-5c71-bb39-b76fb57977c1	Primary Tumor	Tumor	85aa7041-8e07-5c71-bb39-b76fb57977c1	Primary Tumor	Tumor					Transcriptome Profiling	TSV	407d3d54-9938-47b5-a9c2-eb8bfa1aa54d.rna_seq.augmented_star_gene_counts.tsv	9e9f6c25-663d-4796-a225-60871d911834	6f277d4e-87c6-410e-9297-b473ab952462	rna_seq.augmented_star_gene_counts
open	48fc4c94-cdc4-467b-b4e9-3646c7f01b4f	female	not reported	1957	None	22137	Head of pancreas	G2				Ductal and Lobular Neoplasms	Pancreas	CPTAC-Brain, Head and Neck, Kidney, Lung, Pancreas, Uterus	c3e9e087-02c1-5fb1-b8c5-0eb7bc7e627d	Solid Tissue Normal	Normal								Transcriptome Profiling	TSV	76031eae-6009-4c28-ab35-5696948c3e3b.rna_seq.augmented_star_gene_counts.tsv	d3655083-8a8b-4f02-a709-6c200884f7f6	fbfbbd4c-7839-47d9-81c4-2213d9736e27	rna_seq.augmented_star_gene_counts
open	48fc4c94-cdc4-467b-b4e9-3646c7f01b4f	female	not reported	1957	None	22137	Head of pancreas	G2				Ductal and Lobular Neoplasms	Pancreas	CPTAC-Brain, Head and Neck, Kidney, Lung, Pancreas, Uterus	17371c96-cc8a-5124-9d0c-6ddd1d5ca578	Primary Tumor	Tumor								Transcriptome Profiling	TSV	052c916b-4b27-4b07-95a4-b9196f95a960.rna_seq.augmented_star_gene_counts.tsv	ac77d556-8e01-4f63-8414-a951edeb6bd1	f7f96f53-8333-4081-924e-dcf532a5fe64	rna_seq.augmented_star_gene_counts
open	63e31d69-8193-483e-b87d-7b89614e0248	male	white	1944	2018	26705	Head of pancreas	G2				Ductal and Lobular Neoplasms	Pancreas	CPTAC-Brain, Head and Neck, Kidney, Lung, Pancreas, Uterus	6dd31629-e93d-5bcb-9f44-6cdcb7c76f9d	Solid Tissue Normal	Normal								Transcriptome Profiling	TSV	cf5ad770-ab17-407f-99c9-5c9483847a15.rna_seq.augmented_star_gene_counts.tsv	60a6c48e-245a-428b-b925-51a1901e419b	a5362afb-5261-41f4-a866-1d03b69ab289	rna_seq.augmented_star_gene_counts
open	f5304568-14d3-4085-a5c2-401e8ab7c880	male	not reported	1973	2018	16048	Head of pancreas	G2				Ductal and Lobular Neoplasms	Pancreas	CPTAC-Brain, Head and Neck, Kidney, Lung, Pancreas, Uterus	d0038e56-065d-5bd1-bc74-c0339eea90e1	Primary Tumor	Tumor	d0038e56-065d-5bd1-bc74-c0339eea90e1	Primary Tumor	Tumor					Transcriptome Profiling	TSV	271af2f6-64bb-46e9-a3f8-5c1b8e268bdd.rna_seq.augmented_star_gene_counts.tsv	214fc25f-b22e-4f45-a313-af4d54bd8219	6a262473-8e7f-4021-9d4d-ab319b3e7f83	rna_seq.augmented_star_gene_counts
open	cc553c22-31a5-4b14-9d25-a38eea2ae88c	female	not reported	1952	None	23784	Pancreas, NOS	G2				Ductal and Lobular Neoplasms	Pancreas	CPTAC-Brain, Head and Neck, Kidney, Lung, Pancreas, Uterus	c1859158-876c-5c05-bde9-71c19a35984d	Primary Tumor	Tumor								Transcriptome Profiling	TSV	a3356e9e-4919-41cd-a0f1-246c533e4883.rna_seq.augmented_star_gene_counts.tsv	830686dc-7464-4938-b9b5-0eab68f9243b	2323c29f-0893-4fb9-8699-bcaf86084a2f	rna_seq.augmented_star_gene_counts
open	42d7ca19-4b67-4fec-bd38-deacf72f9173	female	not reported	1941	2017	27798	Head of pancreas	G2				Ductal and Lobular Neoplasms	Pancreas	CPTAC-Brain, Head and Neck, Kidney, Lung, Pancreas, Uterus	c8e48ce6-e104-5e5d-8762-ab485c3f2741	Primary Tumor	Tumor								Transcriptome Profiling	TSV	5dde233b-37cb-4bcb-9c09-fd9464e0fd27.rna_seq.augmented_star_gene_counts.tsv	346b8687-c747-4586-a776-28bbdef862b8	ba0e3665-8018-443c-b580-3ac8bc650f3a	rna_seq.augmented_star_gene_counts
open	ec1b3344-5165-4303-baf7-7b06019738a5	male	not reported	1956	2019	22057	Head of pancreas	G2				Ductal and Lobular Neoplasms	Pancreas	CPTAC-Brain, Head and Neck, Kidney, Lung, Pancreas, Uterus	a1d44521-c571-5c46-841a-93504cd0ab5d	Primary Tumor	Tumor	a1d44521-c571-5c46-841a-93504cd0ab5d	Primary Tumor	Tumor					Transcriptome Profiling	TSV	cd808d45-bf55-437e-b512-6943d9b565dc.rna_seq.augmented_star_gene_counts.tsv	fe13f057-93d9-45cf-b083-be3079c0895e	42e84414-3bb0-44dd-948d-1cd6d0a162ec	rna_seq.augmented_star_gene_counts
open	1e5c5b1b-3450-4a1f-9e92-bf522b47f23f	female	not reported	1964	2017	19276	Head of pancreas	G3				Ductal and Lobular Neoplasms	Pancreas	CPTAC-Brain, Head and Neck, Kidney, Lung, Pancreas, Uterus	402af8e2-6fbb-58b7-a4d8-985373b2232c	Primary Tumor	Tumor								Transcriptome Profiling	TSV	2e0ecddb-3b5a-4b71-a183-5ffc49c3aaae.rna_seq.augmented_star_gene_counts.tsv	ca3dad26-e33b-4361-be4a-a074a344a757	c7851bd4-85a3-4a2d-9e8e-fc7e3bbc4b7c	rna_seq.augmented_star_gene_counts
open	a7af3cf6-9271-42f4-ace6-6ffbd2b065a8	female	white	1944	None	None	Head of pancreas	G2				Ductal and Lobular Neoplasms	Pancreas	CPTAC-Brain, Head and Neck, Kidney, Lung, Pancreas, Uterus	6dd9ff9c-d41b-58f9-a708-ef616f71cebc	Primary Tumor	Tumor								Transcriptome Profiling	TSV	f4b4c86c-e4a0-48da-bebe-425821799f0d.rna_seq.augmented_star_gene_counts.tsv	ab01f5c6-75e5-4af4-aac1-d44e34221cd5	4a301242-4d97-4944-a944-114268b4274d	rna_seq.augmented_star_gene_counts
open	5bc6682f-914a-477d-9977-4b82d0e67183	male	white	1945	2020	26108	Body of pancreas	G2				Ductal and Lobular Neoplasms	Pancreas	CPTAC-Brain, Head and Neck, Kidney, Lung, Pancreas, Uterus	d885e3eb-a884-501d-801d-99985d5daa29	Primary Tumor	Tumor								Transcriptome Profiling	TSV	432c7d8b-13df-4c49-96c3-99779c33f945.rna_seq.augmented_star_gene_counts.tsv	d2ebf056-e935-492f-b306-610a1c2d2b43	4dc167ee-298a-434d-b670-e49e7b21cc80	rna_seq.augmented_star_gene_counts
open	71d68d14-e1ec-4d01-9a9a-2f2a2f8e4297	male	not reported	1936	2018	29536	Head of pancreas	G2				Ductal and Lobular Neoplasms	Pancreas	CPTAC-Brain, Head and Neck, Kidney, Lung, Pancreas, Uterus	8198be31-b88f-5c41-b9be-c901e51469bb	Primary Tumor	Tumor	8198be31-b88f-5c41-b9be-c901e51469bb	Primary Tumor	Tumor					Transcriptome Profiling	TSV	0f9c49f7-cd87-483c-bf5f-fb508d363b64.rna_seq.augmented_star_gene_counts.tsv	eade6be0-41e4-4881-aef0-8c2c4782a9c1	da39fe64-d5c7-41e9-8864-78759c50e57e	rna_seq.augmented_star_gene_counts
open	71d68d14-e1ec-4d01-9a9a-2f2a2f8e4297	male	not reported	1936	2018	29536	Head of pancreas	G2				Ductal and Lobular Neoplasms	Pancreas	CPTAC-Brain, Head and Neck, Kidney, Lung, Pancreas, Uterus	ad8fc7d9-2c32-58ff-ab45-266ed759bc4a	Solid Tissue Normal	Normal								Transcriptome Profiling	TSV	74d972ea-d6d1-4c53-aa23-02e54031af53.rna_seq.augmented_star_gene_counts.tsv	1d9bd7d6-052b-4358-a021-9d92eaa22b9d	3b1c33ac-7060-45bc-912a-b3b6b2ff7b43	rna_seq.augmented_star_gene_counts
open	d0a4a77b-3676-490b-9058-22509098cb27	male	white	1946	None	25349	Head of pancreas	G2				Ductal and Lobular Neoplasms	Pancreas	CPTAC-Brain, Head and Neck, Kidney, Lung, Pancreas, Uterus	352247f3-7e40-5797-9b7b-5b2940077169	Solid Tissue Normal	Normal								Transcriptome Profiling	TSV	b6fa7c32-8223-4504-b2ba-ad9501078c78.rna_seq.augmented_star_gene_counts.tsv	8c340d2d-0281-4aeb-8dab-7468509431ff	b4b7d121-be39-49a7-a420-317ec3b2c7a4	rna_seq.augmented_star_gene_counts
open	d0a4a77b-3676-490b-9058-22509098cb27	male	white	1946	None	25349	Head of pancreas	G2				Ductal and Lobular Neoplasms	Pancreas	CPTAC-Brain, Head and Neck, Kidney, Lung, Pancreas, Uterus	12fcdad2-0c38-5c7b-959e-7f818c766255	Primary Tumor	Tumor								Transcriptome Profiling	TSV	7a936c08-37bd-4b05-8c63-f54217a79e1a.rna_seq.augmented_star_gene_counts.tsv	a1d1647b-8bb8-4244-9b65-ac12b742f246	808cbd0f-8e24-4fc9-9cc3-7045d3fbdcee	rna_seq.augmented_star_gene_counts
open	1189e5ba-02b2-4c0c-8195-0244cffaae70	female	not reported	1953	None	23492	Head of pancreas	G2				Ductal and Lobular Neoplasms	Pancreas	CPTAC-Brain, Head and Neck, Kidney, Lung, Pancreas, Uterus	4185f3da-54f0-5e16-9bcf-9eec3bf27342	Primary Tumor	Tumor								Transcriptome Profiling	TSV	40a45e2f-aa1b-4667-a4b4-b4a14d5438e6.rna_seq.augmented_star_gene_counts.tsv	b38df12a-1e05-43cf-a26f-865f39742db1	9025e59a-5df0-43e3-862a-9a0150ffa6e2	rna_seq.augmented_star_gene_counts
open	ba8852b9-17a7-4df1-9765-68e58fa74004	male	not reported	1957	None	22035	Head of pancreas	G2				Ductal and Lobular Neoplasms	Pancreas	CPTAC-Brain, Head and Neck, Kidney, Lung, Pancreas, Uterus	25d38eb4-7d92-5e98-b40a-2f8978abf3fb	Primary Tumor	Tumor								Transcriptome Profiling	TSV	5a72b8a0-c606-408f-876a-27e192dac260.rna_seq.augmented_star_gene_counts.tsv	465b727c-4464-4c38-8b30-c7090be0e74b	e6a3350e-b87d-4266-a317-431ce83eb021	rna_seq.augmented_star_gene_counts
open	90656d95-f719-478f-9538-3d1388e09a61	female	not reported	1955	2017	22534	Head of pancreas	G3				Ductal and Lobular Neoplasms	Pancreas	CPTAC-Brain, Head and Neck, Kidney, Lung, Pancreas, Uterus	6530b26c-eaae-5ebb-9298-8babd71928f5	Primary Tumor	Tumor								Transcriptome Profiling	TSV	b8763446-9db9-480a-b9a1-2da28e0ee02a.rna_seq.augmented_star_gene_counts.tsv	5c327e53-73f1-4e85-aa8a-faa7c360f711	85ca2f4b-1b3f-4eeb-b93d-1ec7e9815c9e	rna_seq.augmented_star_gene_counts
open	63e31d69-8193-483e-b87d-7b89614e0248	male	white	1944	2018	26705	Head of pancreas	G2				Ductal and Lobular Neoplasms	Pancreas	CPTAC-Brain, Head and Neck, Kidney, Lung, Pancreas, Uterus	62251777-0f6c-58a0-b01b-c78351056623	Primary Tumor	Tumor								Transcriptome Profiling	TSV	551e48a0-ad8b-47f8-8277-f574573806f5.rna_seq.augmented_star_gene_counts.tsv	7c82b5c3-d965-4419-8823-6a3a63cca53a	b30661a9-da5c-4723-be29-6819984adb6e	rna_seq.augmented_star_gene_counts
open	cad8f812-c1cd-4ad8-97cf-4aef0cda8b69	female	not reported	1953	2020	23590	Head of pancreas	G2				Ductal and Lobular Neoplasms	Pancreas	CPTAC-Brain, Head and Neck, Kidney, Lung, Pancreas, Uterus	67235e7a-9595-56c6-bcdc-4204f15a9e08	Primary Tumor	Tumor								Transcriptome Profiling	TSV	48c47bf1-90db-4783-ad31-42eb9ef1c10f.rna_seq.augmented_star_gene_counts.tsv	34aaddf2-f2ac-4a67-9a8c-a56c8fe78037	e9a74b3b-9d8f-46c8-bed3-957e4761a33d	rna_seq.augmented_star_gene_counts
open	ac1dcb50-a6e2-4956-ab3e-2278d51bc4e1	male	not reported	1940	2021	28419	Head of pancreas	G2				Ductal and Lobular Neoplasms	Pancreas	CPTAC-Brain, Head and Neck, Kidney, Lung, Pancreas, Uterus	90598e21-9a91-5079-b46f-2b1dd66be840	Primary Tumor	Tumor	90598e21-9a91-5079-b46f-2b1dd66be840	Primary Tumor	Tumor					Transcriptome Profiling	TSV	367dcf06-7a92-4d68-890a-f187ebab59f9.rna_seq.augmented_star_gene_counts.tsv	a3cc4437-b66d-4313-b995-48e92a66824c	8b3d5f46-cc38-4278-a410-b4c09b6750f0	rna_seq.augmented_star_gene_counts
open	ac1dcb50-a6e2-4956-ab3e-2278d51bc4e1	male	not reported	1940	2021	28419	Head of pancreas	G2				Ductal and Lobular Neoplasms	Pancreas	CPTAC-Brain, Head and Neck, Kidney, Lung, Pancreas, Uterus	2e7872c0-2594-5469-bf5e-a12a6dfcaf5f	Solid Tissue Normal	Normal								Transcriptome Profiling	TSV	70bfb00d-4b93-42f1-b297-893549d347c8.rna_seq.augmented_star_gene_counts.tsv	4f6e1c5d-be60-4d96-907a-8b8260a7d835	54580e8c-0180-4d47-ae9b-5e78cdf282db	rna_seq.augmented_star_gene_counts
open	dc7add32-3201-4727-a88c-a86c18150970	female	not reported	1947	None	25422	Head of pancreas	G3				Ductal and Lobular Neoplasms	Pancreas	CPTAC-Brain, Head and Neck, Kidney, Lung, Pancreas, Uterus	ec9f2560-3834-5689-be9f-f240f7321a88	Primary Tumor	Tumor								Transcriptome Profiling	TSV	9ff18968-1df8-42cf-a7c5-0d9c1eab7a59.rna_seq.augmented_star_gene_counts.tsv	294ea668-b600-46f7-a62f-23f8e2da9bd5	aa8961bb-75b8-441a-9029-b8ef84733c84	rna_seq.augmented_star_gene_counts
open	73f0fa81-42e4-40e4-902e-8f5a49a34d26	male	white	1941	None	27522	Pancreas, NOS	G2				Ductal and Lobular Neoplasms	Pancreas	CPTAC-Brain, Head and Neck, Kidney, Lung, Pancreas, Uterus	6dedad3e-c989-5e46-ac7e-dd603ff23812	Primary Tumor	Tumor								Transcriptome Profiling	TSV	199d26ca-dbe6-4c5a-a286-5d69292dbd80.rna_seq.augmented_star_gene_counts.tsv	bb2a22a1-28dd-4c23-b525-dbbe89f23a5f	7cc0245c-778c-4917-8238-5f2c814f9b03	rna_seq.augmented_star_gene_counts
open	3c0035cc-7cf7-4319-a5d2-79c79c4fe9f5	female	white	1957	None	21667	Body of pancreas	G2				Ductal and Lobular Neoplasms	Pancreas	CPTAC-Brain, Head and Neck, Kidney, Lung, Pancreas, Uterus	55359c0e-7a6f-5c29-a7b0-298542412db8	Primary Tumor	Tumor	55359c0e-7a6f-5c29-a7b0-298542412db8	Primary Tumor	Tumor					Transcriptome Profiling	TSV	07a7e1a7-582a-455a-976e-8afc6a38ac2c.rna_seq.augmented_star_gene_counts.tsv	8bba442f-8f8d-4f88-ad04-183bf8e786a9	a47c81f3-3cab-443c-bfd6-1fd07742a9b9	rna_seq.augmented_star_gene_counts
open	bab46316-532b-4444-9a46-d70b63b878fb	female	not reported	1948	2019	25282	Pancreas, NOS	G2				Ductal and Lobular Neoplasms	Pancreas	CPTAC-Brain, Head and Neck, Kidney, Lung, Pancreas, Uterus	7778dc8d-6ade-5a17-92a7-a20f0f442705	Primary Tumor	Tumor	7778dc8d-6ade-5a17-92a7-a20f0f442705	Primary Tumor	Tumor					Transcriptome Profiling	TSV	f6a3f0fd-1070-44c7-a1ba-fdbbe8e43b14.rna_seq.augmented_star_gene_counts.tsv	62f638ec-26b2-4adb-aaf9-f42f601176b3	1fbdc764-6bd7-48a4-9a4f-d8ee12d64823	rna_seq.augmented_star_gene_counts
open	f948cb15-6d54-4fb6-a5f0-9e99e632182e	female	not reported	1974	2018	15744	Head of pancreas	G2				Ductal and Lobular Neoplasms	Pancreas	CPTAC-Brain, Head and Neck, Kidney, Lung, Pancreas, Uterus	0e839aaf-268b-5dbc-a575-a0008e8f17c4	Primary Tumor	Tumor	0e839aaf-268b-5dbc-a575-a0008e8f17c4	Primary Tumor	Tumor					Transcriptome Profiling	TSV	3fa44e58-2d9f-49c0-a11a-e427df7e70a5.rna_seq.augmented_star_gene_counts.tsv	a392b0e4-6be5-47e7-baa9-8636c341b221	5ede30f3-308c-41bf-89e9-fd0d6ac7af19	rna_seq.augmented_star_gene_counts
open	ccda57c6-999c-4dce-95f1-1fb84b762f0b	male	not reported	1949	None	25375	Head of pancreas	G2				Ductal and Lobular Neoplasms	Pancreas	CPTAC-Brain, Head and Neck, Kidney, Lung, Pancreas, Uterus	faf3cf3e-1f55-5bbb-b5cb-2a2a1e2e99fb	Primary Tumor	Tumor								Transcriptome Profiling	TSV	ed77f8f1-2581-40cb-9bfb-409228768c34.rna_seq.augmented_star_gene_counts.tsv	d2ce2e04-34c5-4399-ae76-983884159092	0ffe0e41-7505-42c0-b10b-c83319b61c42	rna_seq.augmented_star_gene_counts
open	38f93ca8-4971-4932-b592-0a17eaece2ad	male	not reported	1937	2019	29237	Head of pancreas	G2				Ductal and Lobular Neoplasms	Pancreas	CPTAC-Brain, Head and Neck, Kidney, Lung, Pancreas, Uterus	6121a862-3866-5c30-859d-a36806747e69	Primary Tumor	Tumor	6121a862-3866-5c30-859d-a36806747e69	Primary Tumor	Tumor					Transcriptome Profiling	TSV	8845e9dd-a4f9-4f31-bd74-a792af1b7649.rna_seq.augmented_star_gene_counts.tsv	6e63499c-2fe1-4c41-91d0-fcb46a7171bb	b0acb758-3f21-4208-8181-1c2a8fbb9d62	rna_seq.augmented_star_gene_counts
open	d2f97b9f-30fc-48cf-8120-e7d1d3c4f71f	male	not reported	1949	None	24692	Body of pancreas	G2				Ductal and Lobular Neoplasms	Pancreas	CPTAC-Brain, Head and Neck, Kidney, Lung, Pancreas, Uterus	9428798e-304b-548d-b7da-02ef825bd8a0	Primary Tumor	Tumor	9428798e-304b-548d-b7da-02ef825bd8a0	Primary Tumor	Tumor					Transcriptome Profiling	TSV	bbb45804-62bf-494b-8267-8c6f4e725638.rna_seq.augmented_star_gene_counts.tsv	9e0dcf18-7514-4eab-80cf-8ff5826ed201	68ea48ba-58ff-4fb0-a02e-0e4020332f4b	rna_seq.augmented_star_gene_counts
open	d34a2f8f-5ffe-4c07-b0c7-755c0a42ab3d	female	not reported	1946	2017	25895	Head of pancreas	G2				Ductal and Lobular Neoplasms	Pancreas	CPTAC-Brain, Head and Neck, Kidney, Lung, Pancreas, Uterus	35ab5443-2b40-5927-9ee5-8414549af3b8	Primary Tumor	Tumor	35ab5443-2b40-5927-9ee5-8414549af3b8	Primary Tumor	Tumor					Transcriptome Profiling	TSV	eabd7818-81b1-4b52-bb88-b43543ccafe2.rna_seq.augmented_star_gene_counts.tsv	6f2298ed-fa23-4e36-a3d8-448c92b79557	d36caa77-543b-4de6-ab3f-7a0db5560ee0	rna_seq.augmented_star_gene_counts
open	8ac14112-6cfb-4fd8-879e-20f52ae5f0c9	female	not reported	1968		17926	Head of pancreas	G3				Ductal and Lobular Neoplasms	Pancreas	CPTAC-Brain, Head and Neck, Kidney, Lung, Pancreas, Uterus	0e0454c8-25e5-5bc6-95f4-c67a96151f79	Primary Tumor	Tumor								Transcriptome Profiling	TSV	23b7838d-6379-4da8-960c-d7ed8fb2bc3d.rna_seq.augmented_star_gene_counts.tsv	3069e6ff-0474-4f02-8fd9-af22fe0cf5d6	5c54e33b-fea5-4342-aaf1-3d2523eb1b1f	rna_seq.augmented_star_gene_counts
open	15c75ba8-a995-46e3-a7d8-a54fbf310bc0	male	not reported	1966	2018	18343	Head of pancreas	G3				Ductal and Lobular Neoplasms	Pancreas	CPTAC-Brain, Head and Neck, Kidney, Lung, Pancreas, Uterus	c4f2b55e-25fb-54f4-aff9-4cfd2824cfe8	Primary Tumor	Tumor								Transcriptome Profiling	TSV	505de8be-2e32-4b9c-b052-d41e28b32caa.rna_seq.augmented_star_gene_counts.tsv	b838a048-7b84-4104-8bbd-2431b5294797	7546ffae-fddc-4153-8970-a24f5998d38d	rna_seq.augmented_star_gene_counts
open	1eb5bc85-d2df-4c99-8076-747d24074416	male	not reported	1940	2019	28127	Head of pancreas	G2				Ductal and Lobular Neoplasms	Pancreas	CPTAC-Brain, Head and Neck, Kidney, Lung, Pancreas, Uterus	e659ce1a-4a2a-5d0c-91d3-1a9030e01d88	Primary Tumor	Tumor								Transcriptome Profiling	TSV	8094974c-f07b-44ec-b2c4-b1c0f6e4f5ff.rna_seq.augmented_star_gene_counts.tsv	b99b30f7-2b2d-4068-a9fc-8f22c454a663	dd4e2ce8-f72b-418d-9b33-1dcb417e8067	rna_seq.augmented_star_gene_counts
open	a51b3b43-833f-429b-b376-2f5f27f5da23	female	not reported	1961	2018	20557	Head of pancreas	G1				Ductal and Lobular Neoplasms	Pancreas	CPTAC-Brain, Head and Neck, Kidney, Lung, Pancreas, Uterus	162e79e4-4366-5baa-a6e4-c95dfdcfc11e	Primary Tumor	Tumor								Transcriptome Profiling	TSV	75c585cd-05ce-442d-b4b4-4f643681dd1c.rna_seq.augmented_star_gene_counts.tsv	2585d1f5-3e3d-4bcd-b5d2-6c049ee8116d	545efaf2-fb65-4b85-9f63-802a0c7fe344	rna_seq.augmented_star_gene_counts
open	acb1fce1-0f75-48b4-98bd-4fe2a93d0cf0	male	not reported	1953	2018	23121	Head of pancreas	G3				Ductal and Lobular Neoplasms	Pancreas	CPTAC-Brain, Head and Neck, Kidney, Lung, Pancreas, Uterus	e4632b0f-f075-5004-b0c4-e4970dc85ae2	Primary Tumor	Tumor	e4632b0f-f075-5004-b0c4-e4970dc85ae2	Primary Tumor	Tumor					Transcriptome Profiling	TSV	8532f910-fa71-4831-aec8-ac6a57655f59.rna_seq.augmented_star_gene_counts.tsv	57639a8b-69b0-4fee-970b-df12895edbbe	4a779dc4-c14a-46e3-b9c8-5d2518248181	rna_seq.augmented_star_gene_counts
open	87a4026f-90af-4dcb-96be-1be1f3b8797f	male	not reported	1961	2018	20477	Head of pancreas	G2				Ductal and Lobular Neoplasms	Pancreas	CPTAC-Brain, Head and Neck, Kidney, Lung, Pancreas, Uterus	070983fd-21df-515d-8c6c-44e26b0db9c9	Primary Tumor	Tumor								Transcriptome Profiling	TSV	69c378d4-e172-4fc9-9d12-232ce55e5eae.rna_seq.augmented_star_gene_counts.tsv	a48f5764-ce97-44e8-ad8f-b56bdcaba594	b2075cc1-f209-4a89-aad2-62a0d9d999d6	rna_seq.augmented_star_gene_counts
open	59bec2ab-08f4-4497-b5df-199e22a74eb4	male	not reported	1955	2019	22651	Body of pancreas	G1				Ductal and Lobular Neoplasms	Pancreas	CPTAC-Brain, Head and Neck, Kidney, Lung, Pancreas, Uterus	34bf6dd5-ce90-5574-9cbf-78f4fd4f45f9	Primary Tumor	Tumor								Transcriptome Profiling	TSV	e0349eba-49e3-4f31-b705-32f0f66254f6.rna_seq.augmented_star_gene_counts.tsv	31797fbd-5510-4d34-b94b-9f995eb290c4	1b0bffc0-16bd-4766-8396-e2751f04861d	rna_seq.augmented_star_gene_counts
open	59bec2ab-08f4-4497-b5df-199e22a74eb4	male	not reported	1955	2019	22651	Body of pancreas	G1				Ductal and Lobular Neoplasms	Pancreas	CPTAC-Brain, Head and Neck, Kidney, Lung, Pancreas, Uterus	3d0f8269-7ce9-5403-8cbd-9fb0b619ec33	Solid Tissue Normal	Normal								Transcriptome Profiling	TSV	6928c457-682e-4237-ba61-51358700f73e.rna_seq.augmented_star_gene_counts.tsv	ffce0977-9f3a-4a09-8540-b596dd0a161c	476073e6-0f3a-4e88-a985-dde3e382ac2c	rna_seq.augmented_star_gene_counts
open	59bec2ab-08f4-4497-b5df-199e22a74eb4	male	not reported	1955	2019	22651	Body of pancreas	G1				Ductal and Lobular Neoplasms	Pancreas	CPTAC-Brain, Head and Neck, Kidney, Lung, Pancreas, Uterus	1b2be666-4c27-56ea-9f9f-d25e22f8bac0	Primary Tumor	Tumor								Transcriptome Profiling	TSV	a51e93e3-a568-4a99-9e95-b67b57a21196.rna_seq.augmented_star_gene_counts.tsv	562eebef-7586-424d-af13-0145cdff006b	59112644-6a78-4c00-a985-6941ff7dcec7	rna_seq.augmented_star_gene_counts
open	ab0750f5-2589-4ec3-a1f0-841eb456dec9	male	not reported	1958	2017	21772	Head of pancreas	G2				Ductal and Lobular Neoplasms	Pancreas	CPTAC-Brain, Head and Neck, Kidney, Lung, Pancreas, Uterus	54ed9563-75dd-5e97-8681-7d24f549b45f	Primary Tumor	Tumor								Transcriptome Profiling	TSV	45f898b9-5bf1-4e5d-af64-adc87803cc56.rna_seq.augmented_star_gene_counts.tsv	6347fc31-8cc7-47c4-9c81-167c8226f7aa	760d5982-7e7a-49dc-bb42-3ccaa1b7bac2	rna_seq.augmented_star_gene_counts
open	4eb22f79-aeae-4f22-998e-6ce471d16281	male	not reported	1953	None	23550	Head of pancreas	G2				Ductal and Lobular Neoplasms	Pancreas	CPTAC-Brain, Head and Neck, Kidney, Lung, Pancreas, Uterus	e627cba5-9414-5bae-89a5-9c035efa15ab	Primary Tumor	Tumor	e627cba5-9414-5bae-89a5-9c035efa15ab	Primary Tumor	Tumor					Transcriptome Profiling	TSV	77dd6ad5-7ac2-4cfd-86d7-528dfa3feb39.rna_seq.augmented_star_gene_counts.tsv	84b7ecfa-955d-41cd-a6ff-882116961f89	c2411478-9d4d-4bfc-89cd-f75bab3fd836	rna_seq.augmented_star_gene_counts
open	75893e8d-5e50-4c19-82c2-2f2c208c216b	male	white	1944								Not Applicable	Pancreas	CPTAC-Brain, Head and Neck, Kidney, Lung, Pancreas, Uterus	a644e5db-c8bd-5759-b501-f08a6e5eaef2	Solid Tissue Normal	Normal								Transcriptome Profiling	TSV	a935b4c0-dfcf-45fc-9c4e-efb9022c8eee.rna_seq.augmented_star_gene_counts.tsv	06b7cc3e-1b92-4615-90d2-70a2cd0be04d	3542420a-6a0b-4443-a56f-a2874a9dbfc2	rna_seq.augmented_star_gene_counts
open	4d46f586-4fa3-455a-8fd5-c87afc57d315	female	not reported	1963	2018	19939	Head of pancreas	G2				Ductal and Lobular Neoplasms	Pancreas	CPTAC-Brain, Head and Neck, Kidney, Lung, Pancreas, Uterus	74d4bdad-3880-5dfe-b741-fe15d443cde6	Primary Tumor	Tumor								Transcriptome Profiling	TSV	25c6d6bb-d2e7-4a87-9b9f-e42144618fd3.rna_seq.augmented_star_gene_counts.tsv	b6fc52e5-faca-421e-a94c-c2a928e2575f	eeccd405-8f2b-4494-bb34-56077f28a1ab	rna_seq.augmented_star_gene_counts
open	95d0e985-cdb7-4a85-a82d-60e008ce7be1	male	not reported	1974	2019	15559	Head of pancreas	G2				Ductal and Lobular Neoplasms	Pancreas	CPTAC-Brain, Head and Neck, Kidney, Lung, Pancreas, Uterus	5efb2a5c-6f7b-5ba0-baf6-9641ddda9a85	Primary Tumor	Tumor	5efb2a5c-6f7b-5ba0-baf6-9641ddda9a85	Primary Tumor	Tumor					Transcriptome Profiling	TSV	f942e6d6-f697-4141-8f1c-58933ca81751.rna_seq.augmented_star_gene_counts.tsv	cb9c0932-2c2a-41ba-adcd-0fcd8961fccc	cf670e49-e01d-4c83-9124-bb05262e374f	rna_seq.augmented_star_gene_counts
open	c79bd2bd-b8da-4f43-872e-36ee1cf97c21	female	not reported	1957	2017	22041	Head of pancreas	G3				Ductal and Lobular Neoplasms	Pancreas	CPTAC-Brain, Head and Neck, Kidney, Lung, Pancreas, Uterus	caa573d3-dfbf-5c60-b837-b5989bad13bd	Primary Tumor	Tumor								Transcriptome Profiling	TSV	c2e91b7e-2c7b-4f69-98fa-276e884f9c32.rna_seq.augmented_star_gene_counts.tsv	3c898abe-2733-434a-937d-2b7481eaf6c6	930176f8-fa20-4d64-a3d1-fdcb70096f89	rna_seq.augmented_star_gene_counts
open	de1701fa-ca4c-4104-b8e2-ca3c10bf516e	female	not reported	1953	2017	23060	Head of pancreas	G2				Ductal and Lobular Neoplasms	Pancreas	CPTAC-Brain, Head and Neck, Kidney, Lung, Pancreas, Uterus	991d79e2-135b-5cf5-9a3c-cdf0a08c2ea6	Primary Tumor	Tumor	991d79e2-135b-5cf5-9a3c-cdf0a08c2ea6	Primary Tumor	Tumor					Transcriptome Profiling	TSV	a0f1ad3d-964c-4ff7-a0f9-4d5a2bb19388.rna_seq.augmented_star_gene_counts.tsv	0fc40dde-9170-403a-a1cf-684e472312b2	d4c4fe3c-f622-4628-ae9e-51b764ea39f4	rna_seq.augmented_star_gene_counts
open	45ce258a-9334-44ed-b4e7-2b492d6dc984	male	not reported	1954	2019	23228	Head of pancreas	G2				Ductal and Lobular Neoplasms	Pancreas	CPTAC-Brain, Head and Neck, Kidney, Lung, Pancreas, Uterus	9d62ddcb-d463-5d82-8ed5-76f261399971	Primary Tumor	Tumor								Transcriptome Profiling	TSV	1662474e-d419-418d-942c-b696b6bdb97b.rna_seq.augmented_star_gene_counts.tsv	9d3686f8-068d-4d40-93d8-14694e5290e1	889de5bc-9ce8-4927-9a46-1d3022f064c0	rna_seq.augmented_star_gene_counts
open	12126fde-c904-4b3b-81b4-083824d7a0d4	male	not reported	1946	2018	26008	Head of pancreas	G2				Ductal and Lobular Neoplasms	Pancreas	CPTAC-Brain, Head and Neck, Kidney, Lung, Pancreas, Uterus	477f6fae-5b4a-5c4b-8e02-e55f08bcba73	Primary Tumor	Tumor								Transcriptome Profiling	TSV	4f8a2b3c-1456-43f1-949b-4dec6b625e66.rna_seq.augmented_star_gene_counts.tsv	733fc215-fd85-4b69-af08-916360b20552	de64c356-2e46-4c82-b6cd-902c4159d0b0	rna_seq.augmented_star_gene_counts
open	12126fde-c904-4b3b-81b4-083824d7a0d4	male	not reported	1946	2018	26008	Head of pancreas	G2				Ductal and Lobular Neoplasms	Pancreas	CPTAC-Brain, Head and Neck, Kidney, Lung, Pancreas, Uterus	d6f108b3-8b3c-5e9c-a383-f3a8338b99ab	Solid Tissue Normal	Normal								Transcriptome Profiling	TSV	550c8c20-7db8-4611-a353-2ee4a395c27d.rna_seq.augmented_star_gene_counts.tsv	66e7f588-b6b7-4696-bee5-00423c725239	45003059-2510-491b-ba9c-e1dc1a33f5a2	rna_seq.augmented_star_gene_counts
open	61c4a631-c7cd-4411-b5d6-f55e584faf6d	male	not reported	1939	None	28674	Head of pancreas	G2				Ductal and Lobular Neoplasms	Pancreas	CPTAC-Brain, Head and Neck, Kidney, Lung, Pancreas, Uterus	777eedf2-932d-5cd8-aaf6-92a05b02f3fc	Primary Tumor	Tumor	777eedf2-932d-5cd8-aaf6-92a05b02f3fc	Primary Tumor	Tumor					Transcriptome Profiling	TSV	2c882633-1e4a-447c-aa1f-005f6548160d.rna_seq.augmented_star_gene_counts.tsv	ea357f29-9074-4990-86f5-e32a4b008f0d	c805de7c-b628-4743-aabd-b775ec406d8e	rna_seq.augmented_star_gene_counts
open	c06b2ea9-e346-4768-965b-a831db43e252	male	not reported	1948	None	25164	Head of pancreas	G3				Ductal and Lobular Neoplasms	Pancreas	CPTAC-Brain, Head and Neck, Kidney, Lung, Pancreas, Uterus	61d480af-5fbb-5204-9115-322bc727da4f	Primary Tumor	Tumor	61d480af-5fbb-5204-9115-322bc727da4f	Primary Tumor	Tumor					Transcriptome Profiling	TSV	161b084a-1294-4723-a10e-45940761bb18.rna_seq.augmented_star_gene_counts.tsv	89d96502-dd9c-4a5d-9884-6798f026f0ad	8ce821c0-c4dc-48c0-8e2b-c3ea0aaf1501	rna_seq.augmented_star_gene_counts
open	bb2f14a7-c52f-4a2b-8224-c747a3daa488	male	white	1942	None	27089	Tail of pancreas	G2				Ductal and Lobular Neoplasms	Pancreas	CPTAC-Brain, Head and Neck, Kidney, Lung, Pancreas, Uterus	644b9e87-a016-5e55-8329-7f26a67ca53e	Primary Tumor	Tumor								Transcriptome Profiling	TSV	9bf92bb2-39dd-4e19-99d1-8ca95aee1e5f.rna_seq.augmented_star_gene_counts.tsv	41d34a95-907b-43b5-8f28-0d38991ae71f	8355cf2d-fc86-4a8f-9fd3-fc6c6aaf1468	rna_seq.augmented_star_gene_counts
open	01b7ac35-49e3-48db-a081-2971b807445f	male	not reported	1952	2019	23828	Head of pancreas	G2				Ductal and Lobular Neoplasms	Pancreas	CPTAC-Brain, Head and Neck, Kidney, Lung, Pancreas, Uterus	41428b9d-6b7d-5d16-977f-49b58ec1c1a9	Solid Tissue Normal	Normal								Transcriptome Profiling	TSV	3475f8e0-a97d-41f5-8144-a85e17630874.rna_seq.augmented_star_gene_counts.tsv	94145e04-73ec-4893-8fe5-9562cce78c72	e3726ee3-9baf-45d7-9230-4bebf3fb3517	rna_seq.augmented_star_gene_counts
open	01b7ac35-49e3-48db-a081-2971b807445f	male	not reported	1952	2019	23828	Head of pancreas	G2				Ductal and Lobular Neoplasms	Pancreas	CPTAC-Brain, Head and Neck, Kidney, Lung, Pancreas, Uterus	76f55db9-2385-51ab-939a-16725262b8fb	Primary Tumor	Tumor								Transcriptome Profiling	TSV	eef54fd2-9943-44ba-ba48-feb3b138446a.rna_seq.augmented_star_gene_counts.tsv	340d10b0-da4c-4802-8e55-3c51a45d05de	726a32ca-aa3f-4fc0-86cb-f63530b9347a	rna_seq.augmented_star_gene_counts
open	01b7ac35-49e3-48db-a081-2971b807445f	male	not reported	1952	2019	23828	Head of pancreas	G2				Ductal and Lobular Neoplasms	Pancreas	CPTAC-Brain, Head and Neck, Kidney, Lung, Pancreas, Uterus	41599878-1bc2-578e-a0c8-bb7555cb5e4a	Solid Tissue Normal	Normal								Transcriptome Profiling	TSV	2df2d281-1011-4fe7-9db4-65362796b208.rna_seq.augmented_star_gene_counts.tsv	84fde4f9-eaa8-4b7f-8f98-673fa71ddbae	1c5a3d1b-3fc0-451b-ad28-1ba687e6fe05	rna_seq.augmented_star_gene_counts
open	6f0fb9d7-64b5-4737-913c-1ac7d2a116a9	male	not reported	1951	2020	24050	Head of pancreas	G3				Ductal and Lobular Neoplasms	Pancreas	CPTAC-Brain, Head and Neck, Kidney, Lung, Pancreas, Uterus	4cff496c-4f7c-504d-8876-bbb71947b36e	Primary Tumor	Tumor	4cff496c-4f7c-504d-8876-bbb71947b36e	Primary Tumor	Tumor					Transcriptome Profiling	TSV	9ef46567-8933-4455-a4c9-01342d4ed5d9.rna_seq.augmented_star_gene_counts.tsv	fcf6728f-3dc7-4bc7-b094-5f0dab5e3f55	47cb7e95-c0c7-4591-a26a-2d000ea40221	rna_seq.augmented_star_gene_counts
open	8ac14112-6cfb-4fd8-879e-20f52ae5f0c9	female	not reported	1968		17926	Head of pancreas	G3				Ductal and Lobular Neoplasms	Pancreas	CPTAC-Brain, Head and Neck, Kidney, Lung, Pancreas, Uterus	dfc6a3c8-9ed1-5835-a04d-633ef8e82721	Solid Tissue Normal	Normal								Transcriptome Profiling	TSV	b76239bf-70ee-477e-a3f3-f9b1b6425c49.rna_seq.augmented_star_gene_counts.tsv	94af35c9-779f-486e-8c2b-086b3516604a	29c203dc-1ec3-4d0f-97cc-bc8bb838834e	rna_seq.augmented_star_gene_counts
open	dbab1830-176e-4f3a-a094-1a4301a70a7d	female	not reported	1949	2018	25275	Head of pancreas	G2				Ductal and Lobular Neoplasms	Pancreas	CPTAC-Brain, Head and Neck, Kidney, Lung, Pancreas, Uterus	a99d4a05-5ed7-5307-ba8a-6eef1b96f557	Solid Tissue Normal	Normal								Transcriptome Profiling	TSV	7b8a9778-899c-4c51-8814-99b8c94e0c5b.rna_seq.augmented_star_gene_counts.tsv	4f979539-52ab-4233-95f6-d5de02e8bb81	572e687f-ab8f-450f-9824-63a8fb077f3f	rna_seq.augmented_star_gene_counts
open	8df9a63c-5d21-45d7-929f-4b52b6222f2d	female	not reported	1963	None	19891	Head of pancreas	G2				Ductal and Lobular Neoplasms	Pancreas	CPTAC-Brain, Head and Neck, Kidney, Lung, Pancreas, Uterus	12c45e83-a23c-54f7-8b98-7ae098862745	Primary Tumor	Tumor								Transcriptome Profiling	TSV	dbe35910-dcc4-4443-ba50-06193bf108f9.rna_seq.augmented_star_gene_counts.tsv	34e73e8b-2dea-4667-a4dc-18671411336f	820b3347-d689-41ad-8c7f-b8e387ed9f4e	rna_seq.augmented_star_gene_counts
open	89b2249f-eb4c-4e81-a844-f7fcf1a25cd0	female	not reported	1965	2018	18922	Head of pancreas	G2				Ductal and Lobular Neoplasms	Pancreas	CPTAC-Brain, Head and Neck, Kidney, Lung, Pancreas, Uterus	06fa658e-b869-549e-9a16-d8354c13088d	Primary Tumor	Tumor								Transcriptome Profiling	TSV	b34d4ed5-e255-4932-bacd-d0bdea424120.rna_seq.augmented_star_gene_counts.tsv	d6092c58-75c2-4078-a554-6b30134f64b2	6c9718e5-5d9b-432a-807b-ed73f9494fa9	rna_seq.augmented_star_gene_counts
open	f18c9bec-1c23-45f1-a6df-0113f1d851c1	male	white	1940								Not Applicable	Pancreas	CPTAC-Brain, Head and Neck, Kidney, Lung, Pancreas, Uterus	a62edafa-9279-5d9a-91f3-1ca8b859733e	Solid Tissue Normal	Normal								Transcriptome Profiling	TSV	ff02e459-d5eb-4a8e-980b-79cd4d96b29d.rna_seq.augmented_star_gene_counts.tsv	69c6fc37-a9b1-4627-b5b7-856ed88ae379	c86f373d-a440-441c-a254-824ada414215	rna_seq.augmented_star_gene_counts
open	818a0a41-43a3-4d60-a6cc-79a025752f7a	male	Unknown	1951								Not Applicable	Pancreas	CPTAC-Brain, Head and Neck, Kidney, Lung, Pancreas, Uterus	4f3f1e3c-190a-51e1-9019-64ddcc054203	Solid Tissue Normal	Normal								Transcriptome Profiling	TSV	1cc0c765-652d-4fb9-be28-2d46e04db917.rna_seq.augmented_star_gene_counts.tsv	8314a8e8-984b-4d1c-b1b9-1cdf0c7cb27a	b71a6969-f115-4abe-afa6-87dd3d353922	rna_seq.augmented_star_gene_counts
open	edce33bd-6c71-4b0c-88f0-bb78da70d8ae	male	white	1950	2015	21058	Pancreas, NOS	None				Neoplasms, NOS	Pancreas	Exceptional Responders	19f56362-9c4c-4134-ae8a-fedf90d32f78	Primary Tumor	Not Reported								Transcriptome Profiling	TSV	98413414-5d93-44ca-93f2-41fa4d05dd1c.rna_seq.augmented_star_gene_counts.tsv	d13453fe-b9e6-4fb5-826b-2b4be18de47a	29658900-c18f-4252-9228-6e2d21b4271a	rna_seq.augmented_star_gene_counts
open	700cf333-bf55-4327-8349-a40d3fcbce33	male	white	1941	None	24467	Pancreas, NOS	None				Neoplasms, NOS	Pancreas	Exceptional Responders	005161cf-0496-4a51-bada-9858167ee297	Solid Tissue Normal	Not Reported								Transcriptome Profiling	TSV	ac266e24-b6c7-44ff-aaa8-2dac410d99b1.rna_seq.augmented_star_gene_counts.tsv	53dfe179-cf12-442d-8b65-9f7b010224fc	b86035ae-29f8-4706-b8d5-c33da658f813	rna_seq.augmented_star_gene_counts
open	55b590d7-fecf-422a-bc3f-51e118daf7a9	male	not reported	1953	2019	23457	Head of pancreas	G2				Ductal and Lobular Neoplasms	Pancreas	CPTAC-Brain, Head and Neck, Kidney, Lung, Pancreas, Uterus	32ee768b-f315-5f69-9961-84c9f20cfb1a	Primary Tumor	Tumor								Transcriptome Profiling	TSV	c5354146-13df-4ca6-a266-e985fdf2f192.rna_seq.augmented_star_gene_counts.tsv	911e4ef8-5e63-4a56-9d40-cf808acf7b91	fad6b37f-9566-4fc4-ab8f-27a7bff53523	rna_seq.augmented_star_gene_counts
open	188f9191-e4e2-4b00-80cf-c1e1424580a7	female	not reported	1981	2019	13477	Pancreas, NOS	G2				Ductal and Lobular Neoplasms	Pancreas	CPTAC-Brain, Head and Neck, Kidney, Lung, Pancreas, Uterus	93ba882f-16cf-5985-af24-f98ea05ad74d	Primary Tumor	Tumor	93ba882f-16cf-5985-af24-f98ea05ad74d	Primary Tumor	Tumor	93ba882f-16cf-5985-af24-f98ea05ad74d	Primary Tumor	Tumor		Transcriptome Profiling	TSV	1bb44b6d-e604-4954-97e1-cdcfb6d05cd5.rna_seq.augmented_star_gene_counts.tsv	46349150-82b3-40df-aec6-c3349a80f9b8	c9cfa244-a27a-42ec-b855-7e42eca4c9dd	rna_seq.augmented_star_gene_counts
open	24ccb786-b8f2-4dfd-a065-a928f240d79e	male	white	1950	2018	24359	Head of pancreas	G3				Ductal and Lobular Neoplasms	Pancreas	CPTAC-Brain, Head and Neck, Kidney, Lung, Pancreas, Uterus	3e5511fd-f74a-5327-92fb-fb6bbbf99d5a	Primary Tumor	Tumor								Transcriptome Profiling	TSV	fa0a429e-a6c3-4bfd-ac08-563b166e174e.rna_seq.augmented_star_gene_counts.tsv	8439ac98-2052-42b1-9134-faf7dd1b8759	3b00953b-fb2d-4eac-a75c-2557c8260045	rna_seq.augmented_star_gene_counts
open	48737b20-3e04-490b-9b39-921bf2c09e52	female	not reported	1936	None	29417	Head of pancreas	G2				Ductal and Lobular Neoplasms	Pancreas	CPTAC-Brain, Head and Neck, Kidney, Lung, Pancreas, Uterus	73a34490-0dec-5b32-bfef-09cc1f7d1c72	Primary Tumor	Tumor	73a34490-0dec-5b32-bfef-09cc1f7d1c72	Primary Tumor	Tumor					Transcriptome Profiling	TSV	e605c7c0-67d0-444d-aec5-237a6a0594b9.rna_seq.augmented_star_gene_counts.tsv	c5b94302-c7e1-4eb4-858d-52b41971787c	288a2619-1786-414e-810f-09ab187cae2b	rna_seq.augmented_star_gene_counts
open	20843547-185c-4067-b314-698cadf7aea8	female	not reported	1967	2018	18530	Body of pancreas	G2				Ductal and Lobular Neoplasms	Pancreas	CPTAC-Brain, Head and Neck, Kidney, Lung, Pancreas, Uterus	a5ef222d-ceaa-5630-987c-9a7dcd2b2202	Solid Tissue Normal	Normal								Transcriptome Profiling	TSV	805c05cf-3170-45cf-9cc1-7672cd281e01.rna_seq.augmented_star_gene_counts.tsv	6d6eb1d6-beb5-42d0-9382-77bb5deb1c01	35258bcc-d673-44b0-a6ee-2f1e71307e4e	rna_seq.augmented_star_gene_counts
open	aa767a6a-fb5f-4020-bb7f-7d3984182a11	female	white	1947	2020	26051	Head of pancreas	G3				Ductal and Lobular Neoplasms	Pancreas	CPTAC-Brain, Head and Neck, Kidney, Lung, Pancreas, Uterus	be8ddc35-2296-5726-83bc-d1c29cbf9995	Solid Tissue Normal	Normal								Transcriptome Profiling	TSV	9daa12a8-2b13-4401-9f60-9738260ff438.rna_seq.augmented_star_gene_counts.tsv	f1d63a2e-ce15-43e4-b1e4-b519ea6ab850	1d3969b6-cdb4-4271-89d7-6818b0683c52	rna_seq.augmented_star_gene_counts
open	5f7accb9-d655-45fb-bae0-d8cd02c11285	male	not reported	1944	2020	26616	Head of pancreas	G1				Ductal and Lobular Neoplasms	Pancreas	CPTAC-Brain, Head and Neck, Kidney, Lung, Pancreas, Uterus	90dc25e7-d100-5c68-8863-778fccf9802f	Solid Tissue Normal	Normal								Transcriptome Profiling	TSV	27bf0c1e-d087-49fe-8137-c8c733090d3a.rna_seq.augmented_star_gene_counts.tsv	228c4226-5206-42b8-aa44-2cc817d0a818	9f0405b2-3fa7-4a45-b24f-ff99f34f7273	rna_seq.augmented_star_gene_counts
open	530a241d-798c-4c3b-93ba-5cff08469d25	male	not reported	1953	2020	23169	Tail of pancreas	G2				Ductal and Lobular Neoplasms	Pancreas	CPTAC-Brain, Head and Neck, Kidney, Lung, Pancreas, Uterus	9151b3c2-add2-5c9e-a64e-956f29a6dd49	Primary Tumor	Tumor	9151b3c2-add2-5c9e-a64e-956f29a6dd49	Primary Tumor	Tumor					Transcriptome Profiling	TSV	9186da22-39d5-4113-bca1-02eae0f8b0d9.rna_seq.augmented_star_gene_counts.tsv	1ed26c4c-1637-4bcd-993d-7e887ac34f71	ea62a12b-6fb2-4e39-8222-7d43d4510ac5	rna_seq.augmented_star_gene_counts
open	be0f4ef1-7ce9-48aa-931c-6c8cf99c4687	male	not reported	1964	2019	19826	Tail of pancreas	G2				Ductal and Lobular Neoplasms	Pancreas	CPTAC-Brain, Head and Neck, Kidney, Lung, Pancreas, Uterus	b7d09497-ae18-55c3-a29e-3821abb4af39	Primary Tumor	Tumor								Transcriptome Profiling	TSV	8bf1fa7b-b71f-40b9-8841-cb2e6061ce54.rna_seq.augmented_star_gene_counts.tsv	788554f6-c1cd-49ae-9224-456897a5f4f5	568d1169-9f77-423b-9cb3-08c4a40e2034	rna_seq.augmented_star_gene_counts
open	da1fdb3c-3031-4072-8ca8-96f1729ac276	male	white	1933	2017	30685	Head of pancreas	G2				Ductal and Lobular Neoplasms	Pancreas	CPTAC-Brain, Head and Neck, Kidney, Lung, Pancreas, Uterus	0cca85ab-9e6d-5514-9960-edf1768474a3	Solid Tissue Normal	Normal								Transcriptome Profiling	TSV	19d4dcb4-9491-49d5-901f-a0830a99d4f7.rna_seq.augmented_star_gene_counts.tsv	e3d16a9e-974c-4fca-a4a2-6837493e33e9	44110a11-9c43-4d29-9ade-2cd534b0934a	rna_seq.augmented_star_gene_counts
open	4a40e29b-aaa0-4de4-949e-e4a5d6295bed	male	white	1936	None	29322	Head of pancreas	G2				Ductal and Lobular Neoplasms	Pancreas	CPTAC-Brain, Head and Neck, Kidney, Lung, Pancreas, Uterus	66f1d84c-275e-5e7c-aed7-1404ba9129df	Primary Tumor	Tumor	66f1d84c-275e-5e7c-aed7-1404ba9129df	Primary Tumor	Tumor					Transcriptome Profiling	TSV	15f47711-9168-4f5d-b2ab-110b32747071.rna_seq.augmented_star_gene_counts.tsv	28b416d6-b731-488f-b961-b3ed6c0ce035	d442e188-bf07-451c-b0ee-755013355537	rna_seq.augmented_star_gene_counts
open	16fbe029-3b4f-45c9-849e-20ad7d7b8f1f	male	white	1936	None	29330	Head of pancreas	G2				Ductal and Lobular Neoplasms	Pancreas	CPTAC-Brain, Head and Neck, Kidney, Lung, Pancreas, Uterus	22708bd5-e486-5037-9f2a-71c54802d766	Primary Tumor	Tumor	22708bd5-e486-5037-9f2a-71c54802d766	Primary Tumor	Tumor					Transcriptome Profiling	TSV	276223b0-8c8c-444a-a721-3ef8b9d9b9e6.rna_seq.augmented_star_gene_counts.tsv	3b369a52-f04c-483c-b80b-529a130a1b7a	5835d1dd-8d40-4846-af8c-1a01d5a70db0	rna_seq.augmented_star_gene_counts
open	5657ec01-7e1d-4f50-9053-12919f134f14	female	white	1932	2017	31007	Tail of pancreas	G1				Ductal and Lobular Neoplasms	Pancreas	CPTAC-Brain, Head and Neck, Kidney, Lung, Pancreas, Uterus	f0cd5c01-896d-5463-8c34-07de320609f8	Primary Tumor	Tumor								Transcriptome Profiling	TSV	eb86db8f-1b68-4c90-9af2-f2eb7152d32f.rna_seq.augmented_star_gene_counts.tsv	860cbad7-ce36-4dcf-a772-0e46d13b3015	20221654-0507-450d-a5e1-0a1794ec0ac8	rna_seq.augmented_star_gene_counts
open	adeb86f4-17ca-4ab1-b5aa-30ea0f5bdf56	male	white	1973	2017	15616	Head of pancreas	G3				Ductal and Lobular Neoplasms	Pancreas	CPTAC-Brain, Head and Neck, Kidney, Lung, Pancreas, Uterus	31c69e1f-02ef-59fa-9677-646a4ebd476f	Solid Tissue Normal	Normal								Transcriptome Profiling	TSV	aa274968-d69e-4e77-aae9-fee9c28a1b5b.rna_seq.augmented_star_gene_counts.tsv	21bad3a0-c28c-4322-89ae-f209e498a7c4	8beb44e9-e6c4-4c48-9e1b-1fb84bf5b175	rna_seq.augmented_star_gene_counts
open	0960f27b-1262-4bbe-a8f8-a2aec454f5c6	female	not reported	1948	2018	25148	Head of pancreas	G2				Ductal and Lobular Neoplasms	Pancreas	CPTAC-Brain, Head and Neck, Kidney, Lung, Pancreas, Uterus	3f991c96-658c-5139-a778-134c2fce5911	Solid Tissue Normal	Normal								Transcriptome Profiling	TSV	c82e7794-6b1d-4957-85c9-4ade1856a41f.rna_seq.augmented_star_gene_counts.tsv	b6d851e1-ce1e-4653-89e6-63cd79be6775	1ca6ba69-86f9-4b5d-97ab-b788065b688d	rna_seq.augmented_star_gene_counts
open	66cdc2a1-48f9-41df-92a3-c64dbb685019	male	not reported	1954	None	23274	Tail of pancreas	G2				Ductal and Lobular Neoplasms	Pancreas	CPTAC-Brain, Head and Neck, Kidney, Lung, Pancreas, Uterus	43b17195-c5c0-551f-b3b8-8422bf32b692	Primary Tumor	Tumor	43b17195-c5c0-551f-b3b8-8422bf32b692	Primary Tumor	Tumor					Transcriptome Profiling	TSV	299b7166-e3fb-4c2a-b398-b83d759fec76.rna_seq.augmented_star_gene_counts.tsv	a5e00464-bd88-46c0-8150-6912bf8c6a06	4650b425-7b1f-4a67-9bdb-11b8b7f96f1c	rna_seq.augmented_star_gene_counts
open	19f3ac85-8452-4b14-943c-eefad5541599	female	not reported	1933	2019	31222	Head of pancreas	G2				Ductal and Lobular Neoplasms	Pancreas	CPTAC-Brain, Head and Neck, Kidney, Lung, Pancreas, Uterus	73b3d4b5-b9ac-5f2c-8a84-a04b7e2f19b6	Primary Tumor	Tumor	73b3d4b5-b9ac-5f2c-8a84-a04b7e2f19b6	Primary Tumor	Tumor					Transcriptome Profiling	TSV	89ee954a-adc3-49cb-87d5-c35d8d3782e6.rna_seq.augmented_star_gene_counts.tsv	a62d0219-c5fd-49b6-b16f-90dc02e455f5	5c34294b-ec04-425b-9e68-772cabb78a3d	rna_seq.augmented_star_gene_counts
open	4403f02b-7f2b-4c80-9feb-69f8790a261f	male	white	1947	2018	25862	Head of pancreas	G3				Ductal and Lobular Neoplasms	Pancreas	CPTAC-Brain, Head and Neck, Kidney, Lung, Pancreas, Uterus	f54777d0-09ee-5e5d-b01f-1921435bc385	Solid Tissue Normal	Normal								Transcriptome Profiling	TSV	ace2ab70-8db9-409f-a507-42d46ce9613b.rna_seq.augmented_star_gene_counts.tsv	c81a2884-bd34-4b64-af20-0980034b7a6a	e2efd147-b54a-410b-831d-1f9289e0141b	rna_seq.augmented_star_gene_counts
open	4403f02b-7f2b-4c80-9feb-69f8790a261f	male	white	1947	2018	25862	Head of pancreas	G3				Ductal and Lobular Neoplasms	Pancreas	CPTAC-Brain, Head and Neck, Kidney, Lung, Pancreas, Uterus	fed911ba-277f-5006-b8e5-2094cc2ff76c	Primary Tumor	Tumor	fed911ba-277f-5006-b8e5-2094cc2ff76c	Primary Tumor	Tumor					Transcriptome Profiling	TSV	2891c2cf-652a-4aad-a6ea-d288ec651e4f.rna_seq.augmented_star_gene_counts.tsv	c2f40316-3471-4c19-a927-fdf51e0aea15	1e371a89-be27-4ddb-96e6-aff7ae0ff79c	rna_seq.augmented_star_gene_counts
open	2525bfef-6962-4b7f-8e80-6186400ce624	female	not reported	1963	None	19956	Head of pancreas	G2				Ductal and Lobular Neoplasms	Pancreas	CPTAC-Brain, Head and Neck, Kidney, Lung, Pancreas, Uterus	f3afbedf-1a61-555e-b51e-c436beed863c	Primary Tumor	Tumor	f3afbedf-1a61-555e-b51e-c436beed863c	Primary Tumor	Tumor	f3afbedf-1a61-555e-b51e-c436beed863c	Primary Tumor	Tumor		Transcriptome Profiling	TSV	8ece5ec1-88c8-4d50-942c-11be8ca9b8c9.rna_seq.augmented_star_gene_counts.tsv	c4b31f87-117f-4e16-9e4b-f7891312c804	dc6467c0-ca91-4a44-8893-cb5c221ee3d3	rna_seq.augmented_star_gene_counts
open	2afd7fdf-b52a-4945-8688-07ed694d630a	female	not reported	1955	2018	22974	Body of pancreas	G3				Ductal and Lobular Neoplasms	Pancreas	CPTAC-Brain, Head and Neck, Kidney, Lung, Pancreas, Uterus	32722c53-a50f-5410-bbb1-9a9cb98c3d3c	Primary Tumor	Tumor	32722c53-a50f-5410-bbb1-9a9cb98c3d3c	Primary Tumor	Tumor					Transcriptome Profiling	TSV	315a953e-2f0d-4676-ac65-d4868307604b.rna_seq.augmented_star_gene_counts.tsv	325168c2-26a0-4b6e-af39-6b8b5ca4bbcc	4808e675-2cc7-4784-a3b9-cfc676f06762	rna_seq.augmented_star_gene_counts
open	936f72b9-e16d-448b-b6ba-23078dd211b8	male	not reported	1947	2018	25462	Head of pancreas	G3				Ductal and Lobular Neoplasms	Pancreas	CPTAC-Brain, Head and Neck, Kidney, Lung, Pancreas, Uterus	5c748760-dad9-56d3-95df-4d5330f9d79c	Primary Tumor	Tumor								Transcriptome Profiling	TSV	d097bf34-fa01-4b9c-8b71-e47effe7724e.rna_seq.augmented_star_gene_counts.tsv	506d7859-0365-4a18-9da1-7c45d45cc243	1197e9d0-0e94-47a6-9c7d-f49884d81685	rna_seq.augmented_star_gene_counts
open	22bf70fe-df81-4764-97a7-96177b1df246	female	not reported	1953		23307	Head of pancreas	G2				Ductal and Lobular Neoplasms	Pancreas	CPTAC-Brain, Head and Neck, Kidney, Lung, Pancreas, Uterus	d7651d6e-e83d-5f17-958d-f4ba0d74a8fe	Solid Tissue Normal	Normal								Transcriptome Profiling	TSV	bf94d06f-4b15-4595-9667-8c38870b93ba.rna_seq.augmented_star_gene_counts.tsv	19510a28-2906-4aea-8a06-787256435354	3cd5420f-977a-469c-aba7-14367590b12a	rna_seq.augmented_star_gene_counts
open	df2476c9-ebc4-42b8-b314-bd77cc22d7d8	male	not reported	1944	2019	26837	Head of pancreas	G3				Ductal and Lobular Neoplasms	Pancreas	CPTAC-Brain, Head and Neck, Kidney, Lung, Pancreas, Uterus	70cd30b5-c11e-5c17-9c51-ffb2c064d541	Primary Tumor	Tumor								Transcriptome Profiling	TSV	5bdd6a54-4026-4f41-b0db-871011abf77e.rna_seq.augmented_star_gene_counts.tsv	6decc5e6-19ac-40a9-aae7-15cf01e7615e	677fcb21-1ea0-4e78-8a8e-7d0b64d5ea1d	rna_seq.augmented_star_gene_counts
open	640401d4-b2fe-44e7-8274-2da074008d33	male	not reported	1942		27489	Head of pancreas	G2				Ductal and Lobular Neoplasms	Pancreas	CPTAC-Brain, Head and Neck, Kidney, Lung, Pancreas, Uterus	07fc602e-932e-566c-915f-2830b1d6c831	Primary Tumor	Tumor								Transcriptome Profiling	TSV	d460f111-7b35-4f12-a50e-40d88460ccbb.rna_seq.augmented_star_gene_counts.tsv	cd15dcf3-fb8c-4c80-986b-ea2bd746e395	7c997d79-1fdc-45db-8e14-ae141f0a4104	rna_seq.augmented_star_gene_counts
open	6e8176ee-74af-4682-9700-e1b2af4f1213	male	not reported	1971	2018	17037	Pancreas, NOS	G3				Ductal and Lobular Neoplasms	Pancreas	CPTAC-Brain, Head and Neck, Kidney, Lung, Pancreas, Uterus	1e484834-22e8-5957-8543-678f39d5ea3d	Solid Tissue Normal	Normal								Transcriptome Profiling	TSV	28d06754-1437-4388-bee4-30d44dfbf246.rna_seq.augmented_star_gene_counts.tsv	51d36dd2-4824-481b-ba7f-e809b5c1e465	ff8eb59d-b2ab-4228-bf3f-c115072ca171	rna_seq.augmented_star_gene_counts
open	6e8176ee-74af-4682-9700-e1b2af4f1213	male	not reported	1971	2018	17037	Pancreas, NOS	G3				Ductal and Lobular Neoplasms	Pancreas	CPTAC-Brain, Head and Neck, Kidney, Lung, Pancreas, Uterus	7fd2ebb4-1e8f-5721-8352-2be530f8cb1c	Primary Tumor	Tumor	7fd2ebb4-1e8f-5721-8352-2be530f8cb1c	Primary Tumor	Tumor					Transcriptome Profiling	TSV	24b69855-2751-4571-885d-2da06dce24f5.rna_seq.augmented_star_gene_counts.tsv	44e443d7-96bf-409b-8428-d81f2bd4e39c	89ba4eab-b8f6-4934-b667-02c6c97e5b03	rna_seq.augmented_star_gene_counts
open	e4451889-5a3d-4296-8e87-6e22e036f9af	female	white	1933	2018	30711	Body of pancreas	G2				Ductal and Lobular Neoplasms	Pancreas	CPTAC-Brain, Head and Neck, Kidney, Lung, Pancreas, Uterus	a2ee3155-86ac-5253-9379-c429f0f18773	Solid Tissue Normal	Normal								Transcriptome Profiling	TSV	ebd398cd-bd04-47bf-9386-d8ca50895cba.rna_seq.augmented_star_gene_counts.tsv	a9b360c8-2e0d-48b1-a5ea-2d559831f00e	b4dc4e9a-be0d-4910-b8d8-60ee4b341aaa	rna_seq.augmented_star_gene_counts
open	dd64c107-1f1c-4d3a-b047-557b58000c0a	male	not reported	1985	2018	11659	Body of pancreas	G1				Ductal and Lobular Neoplasms	Pancreas	CPTAC-Brain, Head and Neck, Kidney, Lung, Pancreas, Uterus	fa2b3aff-1f8d-53f4-ac9c-8333a68fe0ef	Primary Tumor	Tumor	fa2b3aff-1f8d-53f4-ac9c-8333a68fe0ef	Primary Tumor	Tumor					Transcriptome Profiling	TSV	a715622e-7524-4c9f-869b-e3e047eb337e.rna_seq.augmented_star_gene_counts.tsv	81afae24-cbc5-42f7-a5f8-6a2d2c9d8aaa	4759eaf4-af93-4270-bc87-0d4f7d9745b2	rna_seq.augmented_star_gene_counts
open	a94807e0-0212-4c5a-b666-74ac828b3791	female	not reported	1939	None	28149	Head of pancreas	G2				Ductal and Lobular Neoplasms	Pancreas	CPTAC-Brain, Head and Neck, Kidney, Lung, Pancreas, Uterus	5f7c220f-1fff-5fd2-bc05-55464cdfe9e3	Primary Tumor	Tumor	5f7c220f-1fff-5fd2-bc05-55464cdfe9e3	Primary Tumor	Tumor					Transcriptome Profiling	TSV	65a6f888-dc93-43cd-8b3d-3aa5868976cb.rna_seq.augmented_star_gene_counts.tsv	58bef77a-243f-4178-a778-a3e39df1d1aa	09616086-445a-47c9-a782-0c9c066b81cd	rna_seq.augmented_star_gene_counts
open	81c1e904-8a47-462c-bd2c-f2ecbb6c1b19	female	white	1938	2019	28706	Body of pancreas	G2				Ductal and Lobular Neoplasms	Pancreas	CPTAC-Brain, Head and Neck, Kidney, Lung, Pancreas, Uterus	dea86731-f1dd-5d5b-a234-9603b89c82b4	Solid Tissue Normal	Normal								Transcriptome Profiling	TSV	1d421a09-7f5e-4637-abba-3e71148e45ba.rna_seq.augmented_star_gene_counts.tsv	d0044f4f-81d4-49df-bb2b-4e57b0d1b859	79e24745-c00a-4743-bdce-f42c181dc4e5	rna_seq.augmented_star_gene_counts
open	217a5718-a04e-4225-b362-98d2825b1617	female	not reported	1947	2019	25407	Head of pancreas	G2				Ductal and Lobular Neoplasms	Pancreas	CPTAC-Brain, Head and Neck, Kidney, Lung, Pancreas, Uterus	d76c8d3e-fb71-5177-80e5-16284a174b2d	Primary Tumor	Tumor								Transcriptome Profiling	TSV	b8a5ea19-6c72-47ed-9ebf-9774bc1196dc.rna_seq.augmented_star_gene_counts.tsv	7e9ab022-e03a-47a0-a237-ccbba62a196d	42b872c7-6b4c-47ed-b469-a6fc8f70ea80	rna_seq.augmented_star_gene_counts
open	d617590c-0326-47c4-a327-103c2f82c999	male	not reported	1950		24392	Head of pancreas	G2				Ductal and Lobular Neoplasms	Pancreas	CPTAC-Brain, Head and Neck, Kidney, Lung, Pancreas, Uterus	924591a2-feed-5068-8427-7e7edfecd3e0	Primary Tumor	Tumor								Transcriptome Profiling	TSV	2d5e1bb8-04e7-4948-b224-f3c1e26f0c54.rna_seq.augmented_star_gene_counts.tsv	8e965bd2-3cac-45b1-bac6-5db52b73f7ec	f5b8a0dd-2055-48b0-b37a-857f78132a86	rna_seq.augmented_star_gene_counts
open	d617590c-0326-47c4-a327-103c2f82c999	male	not reported	1950		24392	Head of pancreas	G2				Ductal and Lobular Neoplasms	Pancreas	CPTAC-Brain, Head and Neck, Kidney, Lung, Pancreas, Uterus	b0494aea-30cf-52f2-90e6-03936f15a875	Solid Tissue Normal	Normal								Transcriptome Profiling	TSV	97fd1e0f-b859-495a-b598-8ca8c737788b.rna_seq.augmented_star_gene_counts.tsv	b034803a-63cf-4b0d-bb1d-15ea78b8124b	19f217ad-89cd-472f-bf76-18db9ba1f5e5	rna_seq.augmented_star_gene_counts
open	d617590c-0326-47c4-a327-103c2f82c999	male	not reported	1950		24392	Head of pancreas	G2				Ductal and Lobular Neoplasms	Pancreas	CPTAC-Brain, Head and Neck, Kidney, Lung, Pancreas, Uterus	c700dacd-d606-50f8-9483-23072ae5cf5e	Primary Tumor	Tumor								Transcriptome Profiling	TSV	a6cb7ee5-f6cc-4273-88ee-e828d009a9fe.rna_seq.augmented_star_gene_counts.tsv	5f5620c9-0786-497e-96d2-df2948931716	bd48f6a4-6cd4-4617-af99-d0fec97d1587	rna_seq.augmented_star_gene_counts
open	1e0b4933-9668-4002-bb85-8e68b794de56	female	not reported	1942	2019	27136	Head of pancreas	G3				Ductal and Lobular Neoplasms	Pancreas	CPTAC-Brain, Head and Neck, Kidney, Lung, Pancreas, Uterus	896f752d-b239-5062-b04f-e74d79ed0f03	Primary Tumor	Tumor								Transcriptome Profiling	TSV	e77c8936-fef6-4053-8477-05f4ee8bb9f2.rna_seq.augmented_star_gene_counts.tsv	0dc88eb5-7930-41df-9740-3fc55f71822a	3f31ddf1-478d-4aec-8db8-014025f8f022	rna_seq.augmented_star_gene_counts
open	0b2f0141-88e1-4117-a668-f284ec7670ff	male	not reported	1942	2019	27761	Head of pancreas	G3				Ductal and Lobular Neoplasms	Pancreas	CPTAC-Brain, Head and Neck, Kidney, Lung, Pancreas, Uterus	90814225-8954-5d32-a489-a577cf87b575	Primary Tumor	Tumor	90814225-8954-5d32-a489-a577cf87b575	Primary Tumor	Tumor	90814225-8954-5d32-a489-a577cf87b575	Primary Tumor	Tumor		Transcriptome Profiling	TSV	ff3a39f3-1244-475c-a094-9580d9d75fe0.rna_seq.augmented_star_gene_counts.tsv	274b2655-ae32-419f-8494-6992d2a4a9fb	4b201127-deda-4893-a2c2-d655a121fcff	rna_seq.augmented_star_gene_counts
open	a041936f-13f2-4695-a82c-2ace07f4771a	male	white	1937	None	29507	Head of pancreas	G2				Ductal and Lobular Neoplasms	Pancreas	CPTAC-Brain, Head and Neck, Kidney, Lung, Pancreas, Uterus	e14edabd-260a-5b8c-a512-130bc199c06e	Primary Tumor	Tumor								Transcriptome Profiling	TSV	f656373b-3d4e-4b8d-8ba7-f224a802b559.rna_seq.augmented_star_gene_counts.tsv	7421a44e-749d-41f7-bfea-95acda66686f	6658c919-6a9a-4df0-bfb2-f57972dbf58c	rna_seq.augmented_star_gene_counts
open	85e4b395-dde7-49c4-92c3-47d168cfb390	female	Unknown	1950								Not Applicable	Pancreas	CPTAC-Brain, Head and Neck, Kidney, Lung, Pancreas, Uterus	0b2ce12a-a392-587e-af38-eba6eff0e60e	Solid Tissue Normal	Normal								Transcriptome Profiling	TSV	c639e759-ca72-4522-94a4-9dc59acf120f.rna_seq.augmented_star_gene_counts.tsv	3f0211a3-0d3f-4f39-8144-e812cd28aed8	55531bf1-0c70-46dc-a927-63b59ecb781b	rna_seq.augmented_star_gene_counts
open	e8df42d8-58bc-4c43-b18b-5b23f5e61508	male	not reported	1948	None	25502	Body of pancreas	G2				Ductal and Lobular Neoplasms	Pancreas	CPTAC-Brain, Head and Neck, Kidney, Lung, Pancreas, Uterus	a46f625d-bf88-5328-a593-61fd7bad20e0	Primary Tumor	Tumor								Transcriptome Profiling	TSV	e5d89f91-87dc-4ab9-94a2-60fa6cb6d023.rna_seq.augmented_star_gene_counts.tsv	d9299e37-4873-4607-8aeb-bfbad3629f18	f7aeb230-9545-4bad-a4ed-31e9b498d72e	rna_seq.augmented_star_gene_counts
open	6f235976-c04a-4a40-be28-8ed9dab93365	female	not reported	1952	2018	24187	Head of pancreas	G3				Ductal and Lobular Neoplasms	Pancreas	CPTAC-Brain, Head and Neck, Kidney, Lung, Pancreas, Uterus	075ee79c-e0cb-5352-bc94-705a8e090ed1	Primary Tumor	Tumor								Transcriptome Profiling	TSV	2cf79d6d-274a-4e2f-a163-df77b63f188c.rna_seq.augmented_star_gene_counts.tsv	da10e3fb-357b-49a0-83da-893dc1f2b6b9	e056abfc-57df-4ee0-b4ec-3f0334a0fd50	rna_seq.augmented_star_gene_counts
open	ef491908-1f1a-4428-9441-8dcd6e1b95b3	male	not reported	1946	None	26098	Head of pancreas	G2				Ductal and Lobular Neoplasms	Pancreas	CPTAC-Brain, Head and Neck, Kidney, Lung, Pancreas, Uterus	0e332236-e379-5ccb-9c92-ce3cd33f339a	Primary Tumor	Tumor								Transcriptome Profiling	TSV	647f72d1-f49b-47c3-998f-ba437f9bb8c7.rna_seq.augmented_star_gene_counts.tsv	c91b1fa9-d343-439a-91d8-77439a3fdb00	20d63669-0b84-42a2-a035-3adca7363b66	rna_seq.augmented_star_gene_counts
open	4a6039f3-ac9f-4034-a91f-ee90bee63f27	male	black or african american	1962	2018	20413	Head of pancreas	G3				Ductal and Lobular Neoplasms	Pancreas	CPTAC-Brain, Head and Neck, Kidney, Lung, Pancreas, Uterus	c094d471-a142-5a74-85f6-f02be071698a	Solid Tissue Normal	Normal								Transcriptome Profiling	TSV	1faa7190-7787-4b8e-ac42-28ae65cd346d.rna_seq.augmented_star_gene_counts.tsv	98052fb6-cda7-4b48-93c0-875500007046	18a18587-2799-47fc-a7a7-f8918f9a89d3	rna_seq.augmented_star_gene_counts
open	465c6020-db87-4c81-a52c-1b23a78d5adc	female	not reported	1982	2020	12736	Head of pancreas	G2				Ductal and Lobular Neoplasms	Pancreas	CPTAC-Brain, Head and Neck, Kidney, Lung, Pancreas, Uterus	afc8aa4f-6d66-52ca-a8b7-b597b594b931	Primary Tumor	Tumor	afc8aa4f-6d66-52ca-a8b7-b597b594b931	Primary Tumor	Tumor					Transcriptome Profiling	TSV	c2a3c84b-8b90-45c0-88b9-00cf3999e2b0.rna_seq.augmented_star_gene_counts.tsv	4f3b4b56-f9a8-4fef-9731-7b114d54c016	94ba47cc-723e-4be2-8886-8a6b0f75a54c	rna_seq.augmented_star_gene_counts
open	5f7accb9-d655-45fb-bae0-d8cd02c11285	male	not reported	1944	2020	26616	Head of pancreas	G1				Ductal and Lobular Neoplasms	Pancreas	CPTAC-Brain, Head and Neck, Kidney, Lung, Pancreas, Uterus	54a070dd-951c-55fd-8093-afa239b8ed88	Primary Tumor	Tumor	54a070dd-951c-55fd-8093-afa239b8ed88	Primary Tumor	Tumor					Transcriptome Profiling	TSV	5c75bab7-2a69-41c9-b11b-d5174c399ab7.rna_seq.augmented_star_gene_counts.tsv	ced04f73-4a3f-46cf-acb2-21aa93d0ed0c	9dfb0803-abab-4b42-b6ea-1f25808914c9	rna_seq.augmented_star_gene_counts
open	aba224a6-8ab2-4720-bc7a-efe0b3a863e1	male	white	1935	None	None	Head of pancreas	G2				Ductal and Lobular Neoplasms	Pancreas	CPTAC-Brain, Head and Neck, Kidney, Lung, Pancreas, Uterus	9e3d6b08-d80a-5f9d-a394-b6fbd6917382	Primary Tumor	Tumor								Transcriptome Profiling	TSV	16ee6454-8ab3-42f6-9576-e03215c4d70a.rna_seq.augmented_star_gene_counts.tsv	45f41404-61a5-43c0-8a1a-7fc6ff9518e4	d0b61e93-b269-4301-bdd8-9ca783aa3f86	rna_seq.augmented_star_gene_counts
open	67d29568-8cdf-4b73-a942-9a882dd304a4	male	not reported	1954	2018	22902	Pancreas, NOS	G3				Ductal and Lobular Neoplasms	Pancreas	CPTAC-Brain, Head and Neck, Kidney, Lung, Pancreas, Uterus	d41e4c2f-15f1-57ae-afc4-5571337131cd	Primary Tumor	Tumor	d41e4c2f-15f1-57ae-afc4-5571337131cd	Primary Tumor	Tumor					Transcriptome Profiling	TSV	6d62ff2c-68bb-4ba1-981c-b2af6f962a5f.rna_seq.augmented_star_gene_counts.tsv	6d7ebb2c-32c0-46d6-99c0-66b103cb8934	b6b7855a-8e02-4f15-b8b4-81b1c0df76ab	rna_seq.augmented_star_gene_counts
open	67d29568-8cdf-4b73-a942-9a882dd304a4	male	not reported	1954	2018	22902	Pancreas, NOS	G3				Ductal and Lobular Neoplasms	Pancreas	CPTAC-Brain, Head and Neck, Kidney, Lung, Pancreas, Uterus	4815c344-75c4-5c5c-93ad-b2acbbfd5157	Solid Tissue Normal	Normal								Transcriptome Profiling	TSV	b719127d-1579-4500-ae6c-2f87319fb0cf.rna_seq.augmented_star_gene_counts.tsv	9ed4db45-79c8-4e45-84ba-3029d7eb8216	ef88f0c1-5d19-49e0-a544-796a0b0a8a8a	rna_seq.augmented_star_gene_counts
open	3bba88bf-3a0c-4788-940f-5407b9e86971	female	not reported	1954	None	23073	Head of pancreas	G2				Ductal and Lobular Neoplasms	Pancreas	CPTAC-Brain, Head and Neck, Kidney, Lung, Pancreas, Uterus	b221dce6-67f8-55d3-90c4-4b643faddaeb	Primary Tumor	Tumor								Transcriptome Profiling	TSV	87c08eb7-bec9-4a4a-a101-716aa9e87cba.rna_seq.augmented_star_gene_counts.tsv	5f99baa3-2ebd-4c02-b351-6c1a216b5e5f	edaf35bf-8a82-4206-887a-1f83935ae071	rna_seq.augmented_star_gene_counts
open	f223ac50-c620-46b6-a194-381e40e429a2	female	not reported	1955	2017	22466	Head of pancreas	G2				Ductal and Lobular Neoplasms	Pancreas	CPTAC-Brain, Head and Neck, Kidney, Lung, Pancreas, Uterus	ec9447d3-f473-59ed-a62c-e46ad2332b40	Primary Tumor	Tumor	ec9447d3-f473-59ed-a62c-e46ad2332b40	Primary Tumor	Tumor					Transcriptome Profiling	TSV	aef2534a-1cd0-479a-88b4-9f9f402fe27f.rna_seq.augmented_star_gene_counts.tsv	d8354cd0-72cf-4cb5-93e2-62faac900202	80fcc12a-1492-428d-ba81-453af87fcb05	rna_seq.augmented_star_gene_counts
open	5071d75d-cd23-419b-96d3-0f0a241e00e9	male	not reported	1958	2018	21733	Head of pancreas	G3				Ductal and Lobular Neoplasms	Pancreas	CPTAC-Brain, Head and Neck, Kidney, Lung, Pancreas, Uterus	46b410c5-0005-53e1-a904-3a17ad4e0abd	Solid Tissue Normal	Normal								Transcriptome Profiling	TSV	1968920e-7a85-404c-87c8-d313f2165440.rna_seq.augmented_star_gene_counts.tsv	63e60cc9-86d3-454a-b73b-a5e7808c9fb3	70b9bb9e-3707-46db-95df-21e3a92aa02a	rna_seq.augmented_star_gene_counts
open	5071d75d-cd23-419b-96d3-0f0a241e00e9	male	not reported	1958	2018	21733	Head of pancreas	G3				Ductal and Lobular Neoplasms	Pancreas	CPTAC-Brain, Head and Neck, Kidney, Lung, Pancreas, Uterus	3585d794-cc73-5dcf-8913-fc6a12bbf1f3	Solid Tissue Normal	Normal								Transcriptome Profiling	TSV	37791378-64e1-4140-88aa-6a9064164f9e.rna_seq.augmented_star_gene_counts.tsv	b8f0878e-05a7-432a-b75d-d455bce64fa8	fd76f762-e502-499e-b170-604d3895e48c	rna_seq.augmented_star_gene_counts
open	1478d7af-6fbe-4c4f-b5b7-997b7d9cec75	male	not reported	1960	2019	21209	Head of pancreas	G3				Ductal and Lobular Neoplasms	Pancreas	CPTAC-Brain, Head and Neck, Kidney, Lung, Pancreas, Uterus	6d389c57-2106-5097-918b-2152593bd99c	Primary Tumor	Tumor								Transcriptome Profiling	TSV	04ceba25-1785-42ac-b14c-dcea3d7c9175.rna_seq.augmented_star_gene_counts.tsv	a5e7b01e-7570-4066-9281-c89d59ed6df7	1e83b5a3-2ba5-4885-b65b-95fa2a700c6b	rna_seq.augmented_star_gene_counts
open	0960f27b-1262-4bbe-a8f8-a2aec454f5c6	female	not reported	1948	2018	25148	Head of pancreas	G2				Ductal and Lobular Neoplasms	Pancreas	CPTAC-Brain, Head and Neck, Kidney, Lung, Pancreas, Uterus	fcc3c842-e50e-5ad5-b557-b623d0319011	Primary Tumor	Tumor	fcc3c842-e50e-5ad5-b557-b623d0319011	Primary Tumor	Tumor					Transcriptome Profiling	TSV	f6bc8bae-d9ce-4bca-9517-fa6a6535f661.rna_seq.augmented_star_gene_counts.tsv	c374c7df-abc8-49fd-9729-84cd81b570ea	791f30d2-e932-4f9e-a224-952af0a2b2ff	rna_seq.augmented_star_gene_counts
open	8d3ea3ee-ece0-4423-b2d0-54b0c3c4928c	male	not reported	1951	2018	24117	Head of pancreas	G2				Ductal and Lobular Neoplasms	Pancreas	CPTAC-Brain, Head and Neck, Kidney, Lung, Pancreas, Uterus	6d91a14c-f52f-5d8b-aa25-aa1da00248f5	Primary Tumor	Tumor	6d91a14c-f52f-5d8b-aa25-aa1da00248f5	Primary Tumor	Tumor					Transcriptome Profiling	TSV	535a71eb-0a32-4490-a401-73edb36949b7.rna_seq.augmented_star_gene_counts.tsv	2f42771b-3d0c-4901-b9f9-ca3b61409079	b7ffb3de-c884-41fb-a06c-8c331013750a	rna_seq.augmented_star_gene_counts
open	a5fa1602-d98b-4953-b549-902ec3f4cdcb	female	not reported	1952	2018	23696	Head of pancreas	G2				Ductal and Lobular Neoplasms	Pancreas	CPTAC-Brain, Head and Neck, Kidney, Lung, Pancreas, Uterus	14cd8e13-ccfc-5e93-bf83-bd3130538faa	Primary Tumor	Tumor								Transcriptome Profiling	TSV	aefc84ef-6f90-4a13-ada1-964a25d30468.rna_seq.augmented_star_gene_counts.tsv	3ac2fc4d-9961-439b-bfd6-44039a0106d4	c9487627-27e1-4bd4-a093-5a896d14bad0	rna_seq.augmented_star_gene_counts
open	936f72b9-e16d-448b-b6ba-23078dd211b8	male	not reported	1947	2018	25462	Head of pancreas	G3				Ductal and Lobular Neoplasms	Pancreas	CPTAC-Brain, Head and Neck, Kidney, Lung, Pancreas, Uterus	3d8b677c-7d22-5a66-af11-2b8d05bf5fc0	Solid Tissue Normal	Normal								Transcriptome Profiling	TSV	8d29479c-a76f-4b83-9af4-2f501637165f.rna_seq.augmented_star_gene_counts.tsv	bbb307e1-487b-4a67-9846-8b3e82ac5cde	5b13f452-e556-46cc-b778-a8834acc6a9c	rna_seq.augmented_star_gene_counts
open	22bf70fe-df81-4764-97a7-96177b1df246	female	not reported	1953		23307	Head of pancreas	G2				Ductal and Lobular Neoplasms	Pancreas	CPTAC-Brain, Head and Neck, Kidney, Lung, Pancreas, Uterus	594cd902-e183-5ea9-9ffa-dc84f25e7847	Primary Tumor	Tumor								Transcriptome Profiling	TSV	3c7b23f1-0cbd-467b-a897-7fd095f96d05.rna_seq.augmented_star_gene_counts.tsv	f1f92720-506a-4036-a214-32b5150cc95a	d6514447-2d3c-411e-a7cc-d2a80feab965	rna_seq.augmented_star_gene_counts
open	aec3c953-dd96-402f-807f-9be99d8a8aeb	female	white	1939	2018	28635	Tail of pancreas	G1				Ductal and Lobular Neoplasms	Pancreas	CPTAC-Brain, Head and Neck, Kidney, Lung, Pancreas, Uterus	2832bb70-4b77-5d1f-bbcb-e79d761294f1	Primary Tumor	Tumor								Transcriptome Profiling	TSV	1b91ef76-87e5-4177-9040-3af94f5bf43f.rna_seq.augmented_star_gene_counts.tsv	ff1c75bf-8155-4af3-a51a-c0e2e0d69479	0d8676a2-42ae-44de-a61b-f1ca67a4ff36	rna_seq.augmented_star_gene_counts
open	cf806878-386b-4416-a840-96d104ecb123	male	not reported	1950	2018	24091	Head of pancreas	G3				Ductal and Lobular Neoplasms	Pancreas	CPTAC-Brain, Head and Neck, Kidney, Lung, Pancreas, Uterus	30cf4cdc-2cfa-5d0b-bdf0-24a32e4df956	Primary Tumor	Tumor								Transcriptome Profiling	TSV	7c1196a8-f4a4-45b7-9053-8c8021905a63.rna_seq.augmented_star_gene_counts.tsv	1845c68b-cee1-41bf-b40f-e6aa7b96cadc	3e4bb8ee-05f4-4bfb-b623-8abe5067367b	rna_seq.augmented_star_gene_counts
open	96d07a2f-3e31-4858-b074-b0ee4794f1ab	female	not reported	1952		23874	Head of pancreas	G2				Ductal and Lobular Neoplasms	Pancreas	CPTAC-Brain, Head and Neck, Kidney, Lung, Pancreas, Uterus	26a1814f-13ba-5f61-b58f-ec020d10b3f1	Solid Tissue Normal	Normal								Transcriptome Profiling	TSV	91657094-deb8-459a-a61a-048a83b1cd39.rna_seq.augmented_star_gene_counts.tsv	931876c5-ddd9-430d-9308-3d6c87963425	d263496a-faf1-4abc-bec2-35cd9e126a1a	rna_seq.augmented_star_gene_counts
open	96d07a2f-3e31-4858-b074-b0ee4794f1ab	female	not reported	1952		23874	Head of pancreas	G2				Ductal and Lobular Neoplasms	Pancreas	CPTAC-Brain, Head and Neck, Kidney, Lung, Pancreas, Uterus	85f93383-70a2-5e0c-a703-9c74ec335554	Primary Tumor	Tumor								Transcriptome Profiling	TSV	cdf8a945-a960-4783-850a-3aec0960d376.rna_seq.augmented_star_gene_counts.tsv	d1c8b85f-8db3-4584-94cd-ba8f6752c52f	a9141bb1-5c01-4ad9-b44d-ae58f7f1450e	rna_seq.augmented_star_gene_counts
open	640401d4-b2fe-44e7-8274-2da074008d33	male	not reported	1942		27489	Head of pancreas	G2				Ductal and Lobular Neoplasms	Pancreas	CPTAC-Brain, Head and Neck, Kidney, Lung, Pancreas, Uterus	89471eee-bbc7-5c2a-962a-149655a7d82b	Primary Tumor	Tumor								Transcriptome Profiling	TSV	977b822e-c8c3-4b04-8939-83ab3f222310.rna_seq.augmented_star_gene_counts.tsv	dff5aeb6-56b7-4a63-accc-376cb831caa0	4b54e011-1284-430b-9051-ac19982b2b47	rna_seq.augmented_star_gene_counts
open	1632bbd5-d5ba-42e4-aee4-c8637991a892	male	not reported	1956	None	22192	Head of pancreas	G2				Ductal and Lobular Neoplasms	Pancreas	CPTAC-Brain, Head and Neck, Kidney, Lung, Pancreas, Uterus	52f08fe0-c2ea-5e85-b447-af127223dc19	Primary Tumor	Tumor								Transcriptome Profiling	TSV	103acc08-1709-44a3-bb93-262d7d50e1f0.rna_seq.augmented_star_gene_counts.tsv	200ef90a-4f90-4e28-ac5f-4e67b9033504	f48713df-cb51-45c7-9ff3-efc487ae73bc	rna_seq.augmented_star_gene_counts
open	b8bda40b-9820-47a9-abb4-4ebcb2cf8b62	female	not reported	1953	2020	22991	Body of pancreas	G2				Ductal and Lobular Neoplasms	Pancreas	CPTAC-Brain, Head and Neck, Kidney, Lung, Pancreas, Uterus	027e31d8-4fd6-55f7-9d42-84a1cf04ef35	Primary Tumor	Tumor	027e31d8-4fd6-55f7-9d42-84a1cf04ef35	Primary Tumor	Tumor	027e31d8-4fd6-55f7-9d42-84a1cf04ef35	Primary Tumor	Tumor		Transcriptome Profiling	TSV	63838c66-4547-41ba-ae50-6a11bbd9dbe5.rna_seq.augmented_star_gene_counts.tsv	e89e1fe4-1b5f-4cc6-a933-4ab1aec2995d	1d0c5e2b-9e64-4808-8492-beabcf8c05f4	rna_seq.augmented_star_gene_counts
open	b75b5b06-a90a-460d-924e-245ec4414aa1	female	not reported	1954	2021	22949	Head of pancreas	G2				Ductal and Lobular Neoplasms	Pancreas	CPTAC-Brain, Head and Neck, Kidney, Lung, Pancreas, Uterus	5cdc3e0d-5872-5d75-bb12-7e64f976bcd5	Primary Tumor	Tumor								Transcriptome Profiling	TSV	99bbe11f-97ff-4f62-9f9b-8812279b6732.rna_seq.augmented_star_gene_counts.tsv	03b8a3af-c92f-490e-af25-14aa11a0527f	448af673-a1f4-46b5-9e7f-ebf85d449764	rna_seq.augmented_star_gene_counts
open	fcea94a8-32f5-4021-8d27-b4d03e8bb3f7	male	not reported	1950	None	24455	Head of pancreas	G2				Ductal and Lobular Neoplasms	Pancreas	CPTAC-Brain, Head and Neck, Kidney, Lung, Pancreas, Uterus	f4221055-667f-55a0-a6f0-112fd6423f0d	Primary Tumor	Tumor	f4221055-667f-55a0-a6f0-112fd6423f0d	Primary Tumor	Tumor					Transcriptome Profiling	TSV	e86e3324-7e76-4e20-bef6-f946dc93e3ec.rna_seq.augmented_star_gene_counts.tsv	608ca370-31da-4858-9514-bb20f38aa674	c334eca4-31af-4dd4-a1da-ff46094d2649	rna_seq.augmented_star_gene_counts
open	833d8601-fbb4-4cea-9e2f-8a2a2740ec40	male	not reported	1956		22240	Head of pancreas	G2				Ductal and Lobular Neoplasms	Pancreas	CPTAC-Brain, Head and Neck, Kidney, Lung, Pancreas, Uterus	4e2607ab-b9d5-509c-a1fb-4cf4123ef167	Primary Tumor	Tumor								Transcriptome Profiling	TSV	ba4aff6a-3378-4b8c-9a2d-5782dc8fab8a.rna_seq.augmented_star_gene_counts.tsv	9c3bdc6f-d151-4f25-9f7f-fc13fef699b3	8b70124d-1342-4f47-9f48-bd099aef80a9	rna_seq.augmented_star_gene_counts
open	833d8601-fbb4-4cea-9e2f-8a2a2740ec40	male	not reported	1956		22240	Head of pancreas	G2				Ductal and Lobular Neoplasms	Pancreas	CPTAC-Brain, Head and Neck, Kidney, Lung, Pancreas, Uterus	0646f116-bf6f-514b-b9d5-56c647088669	Primary Tumor	Tumor								Transcriptome Profiling	TSV	9b9bbcd6-56e4-4517-b3f3-88ebf71f1c24.rna_seq.augmented_star_gene_counts.tsv	3c1c5225-297e-4b84-aada-906330406653	59c2cea1-5459-4210-9774-ed04969041ba	rna_seq.augmented_star_gene_counts
open	be818f7f-c64f-43d8-9285-37d3ce16a1b1	female	not reported	1945		26464	Head of pancreas	G3				Ductal and Lobular Neoplasms	Pancreas	CPTAC-Brain, Head and Neck, Kidney, Lung, Pancreas, Uterus	41f68ca5-b98a-577a-898e-8c820772ade0	Primary Tumor	Tumor								Transcriptome Profiling	TSV	96ce0994-4d78-4deb-aaa7-5d0d66bce288.rna_seq.augmented_star_gene_counts.tsv	cc618a12-4a54-4fbe-9ec7-d1c3bf2d16f0	65ce30e1-1dbb-40e9-ae99-fef9d224fa69	rna_seq.augmented_star_gene_counts
open	833d8601-fbb4-4cea-9e2f-8a2a2740ec40	male	not reported	1956		22240	Head of pancreas	G2				Ductal and Lobular Neoplasms	Pancreas	CPTAC-Brain, Head and Neck, Kidney, Lung, Pancreas, Uterus	b6102ccc-9295-5d6c-9c6e-7507928cd9b8	Solid Tissue Normal	Normal								Transcriptome Profiling	TSV	f10b724d-ee5a-4b4f-8240-34623de3b366.rna_seq.augmented_star_gene_counts.tsv	273357f8-a10c-40e6-bb7f-0277b35959e1	a5cce2ba-1fb8-40a3-911f-5f9948772072	rna_seq.augmented_star_gene_counts
open	ed69df53-631b-4c3a-af08-e502cc64129a	female	white	1939	None	28289	Head of pancreas	G2				Ductal and Lobular Neoplasms	Pancreas	CPTAC-Brain, Head and Neck, Kidney, Lung, Pancreas, Uterus	3327f7f1-6822-5c91-a221-a3d3c12fc315	Primary Tumor	Tumor								Transcriptome Profiling	TSV	a00aac13-4761-4463-8c6e-99ee8db36f1a.rna_seq.augmented_star_gene_counts.tsv	ff8f0dbd-3866-4637-abe0-bf2d32813ef1	6d570bcf-80b0-4f23-a850-b087f0866295	rna_seq.augmented_star_gene_counts
open	4d3ea8f7-10fe-4a79-a8db-7eca535633ef	male	not reported	1975	2019	15708	Head of pancreas	G3				Ductal and Lobular Neoplasms	Pancreas	CPTAC-Brain, Head and Neck, Kidney, Lung, Pancreas, Uterus	6a650318-ad82-5c87-9550-3cd573e38811	Primary Tumor	Tumor	6a650318-ad82-5c87-9550-3cd573e38811	Primary Tumor	Tumor					Transcriptome Profiling	TSV	6d3731d0-8c2c-4ba7-a477-720cebcac57b.rna_seq.augmented_star_gene_counts.tsv	e7eb09fb-2bc6-432c-b126-a2c4877991e2	6dcb5185-2412-4715-8ed5-593a8b2f291b	rna_seq.augmented_star_gene_counts
open	e2908e1f-34ed-4dac-b408-49eeaef72859	female	not reported	1975	None	15316	Pancreas, NOS	G2				Ductal and Lobular Neoplasms	Pancreas	CPTAC-Brain, Head and Neck, Kidney, Lung, Pancreas, Uterus	6104c02f-ceb0-52f7-84da-7043427e0674	Primary Tumor	Tumor	6104c02f-ceb0-52f7-84da-7043427e0674	Primary Tumor	Tumor					Transcriptome Profiling	TSV	30aea25d-f394-43f7-b9cc-fb4b7b11f441.rna_seq.augmented_star_gene_counts.tsv	207af6b7-18c0-4e50-ab25-42cbe507e568	93302939-5432-4f37-a855-928b885e68be	rna_seq.augmented_star_gene_counts
open	e2ec60db-be44-4b4b-a519-6320231f7be9	male	white	1953	None	23313	Head of pancreas	G2				Ductal and Lobular Neoplasms	Pancreas	CPTAC-Brain, Head and Neck, Kidney, Lung, Pancreas, Uterus	7d711c06-1a77-50a5-a7a6-ef3a4c2d3881	Primary Tumor	Tumor	7d711c06-1a77-50a5-a7a6-ef3a4c2d3881	Primary Tumor	Tumor					Transcriptome Profiling	TSV	d21f8282-a29b-4f34-85b2-a22379d11956.rna_seq.augmented_star_gene_counts.tsv	a55e4f17-c221-4cb6-bd5e-a7705fa5c54b	4eee0bb8-70df-44f6-9e92-c447acbfd5ee	rna_seq.augmented_star_gene_counts
open	832d8529-0cb1-427d-a613-adb7cb8f33bc	female	not reported	1954	None	22892	Head of pancreas	G2				Ductal and Lobular Neoplasms	Pancreas	CPTAC-Brain, Head and Neck, Kidney, Lung, Pancreas, Uterus	30a3e9ea-ca7f-5f10-9b2f-4bbe0881e435	Primary Tumor	Tumor	30a3e9ea-ca7f-5f10-9b2f-4bbe0881e435	Primary Tumor	Tumor					Transcriptome Profiling	TSV	0ac20066-3954-4a36-8ab3-c62a0c32d988.rna_seq.augmented_star_gene_counts.tsv	47abea9e-9c1b-432d-b19f-69db8222b8c5	d8edf2bc-192f-474b-9346-a5fdc84977c4	rna_seq.augmented_star_gene_counts
open	81d68662-e30b-48fd-b659-e991a3119445	female	not reported	1956	2018	22172	Head of pancreas	G2				Ductal and Lobular Neoplasms	Pancreas	CPTAC-Brain, Head and Neck, Kidney, Lung, Pancreas, Uterus	20b77c6c-340d-535f-a7d9-8ba402e22f2c	Primary Tumor	Tumor								Transcriptome Profiling	TSV	4a27c74b-3c3f-4ae7-8582-ff580a5edd0b.rna_seq.augmented_star_gene_counts.tsv	c43c02ae-3177-40af-9f34-72fe5d48340d	8743b4c8-4f0f-42e0-b962-591c22801f5f	rna_seq.augmented_star_gene_counts
open	5dc8c8fa-66ad-4e56-aace-768f064e3182	female	black or african american	1956	None	22742	Head of pancreas	G3				Ductal and Lobular Neoplasms	Pancreas	CPTAC-Brain, Head and Neck, Kidney, Lung, Pancreas, Uterus	0010c245-32c4-5af7-a1d4-55b61424dbcd	Primary Tumor	Tumor								Transcriptome Profiling	TSV	219d1438-0079-4e64-bb1e-5b1743720002.rna_seq.augmented_star_gene_counts.tsv	7fc37238-8758-4de4-ac43-b39ecb78644d	4ffafdad-6839-49b5-a000-e6055a472c54	rna_seq.augmented_star_gene_counts
open	5ea1361a-050d-4fa0-be59-b530c456b6e3	female	white	1958	2019	21418	Pancreas, NOS	G1				Ductal and Lobular Neoplasms	Pancreas	CPTAC-Brain, Head and Neck, Kidney, Lung, Pancreas, Uterus	f115b364-f4e5-5fc0-a267-f776d4f41365	Primary Tumor	Tumor								Transcriptome Profiling	TSV	116a2618-9c1a-4942-b64a-b269d87d6422.rna_seq.augmented_star_gene_counts.tsv	d04d6e83-23e7-4223-9c6e-2ae6778c6f15	766850fe-92de-4ad6-bcea-6ca982ae924e	rna_seq.augmented_star_gene_counts
open	e93c0cc7-f8ab-4fd2-9ed8-59592022626d	female	not reported	1949	2018	25019	Head of pancreas	G2				Ductal and Lobular Neoplasms	Pancreas	CPTAC-Brain, Head and Neck, Kidney, Lung, Pancreas, Uterus	819dd27a-1b4d-5d75-bcf3-4772bb750fd4	Primary Tumor	Tumor								Transcriptome Profiling	TSV	c835f9ef-30b4-415a-b09e-b218f6b04ae4.rna_seq.augmented_star_gene_counts.tsv	f2a1ce86-7a97-4767-ab75-3879ee1e11c4	5d8e0acf-46ef-4ce5-8e78-bb26a8f537c1	rna_seq.augmented_star_gene_counts
open	115316f6-389a-40e8-a219-0e8fafea9313	female	not reported	1939		28479	Head of pancreas	G2				Ductal and Lobular Neoplasms	Pancreas	CPTAC-Brain, Head and Neck, Kidney, Lung, Pancreas, Uterus	1172fcb3-2af5-5cdc-970d-d57f4af2be39	Solid Tissue Normal	Normal								Transcriptome Profiling	TSV	594b84e7-91e3-4204-9949-1483d03781c6.rna_seq.augmented_star_gene_counts.tsv	f8b0eadd-2ffc-4cac-9d43-cb62f41c9206	7a8e4e91-3ef9-4d8c-80a4-777ffb7d023c	rna_seq.augmented_star_gene_counts
open	46fd5848-ddb3-4cbf-97ce-c94d72910679	female	not reported	1947	None	25921	Head of pancreas	G2				Ductal and Lobular Neoplasms	Pancreas	CPTAC-Brain, Head and Neck, Kidney, Lung, Pancreas, Uterus	cb3b6095-337d-5cc6-bca5-47401e435334	Primary Tumor	Tumor								Transcriptome Profiling	TSV	037d4b7e-4721-42d1-8a21-e99c6007ca15.rna_seq.augmented_star_gene_counts.tsv	79ee02ca-18d9-40ee-8fb1-3b80fcf34035	1a21ab04-76ec-4a15-ac83-1e3f22c656f8	rna_seq.augmented_star_gene_counts
open	6f235976-c04a-4a40-be28-8ed9dab93365	female	not reported	1952	2018	24187	Head of pancreas	G3				Ductal and Lobular Neoplasms	Pancreas	CPTAC-Brain, Head and Neck, Kidney, Lung, Pancreas, Uterus	a6605b4b-8d21-5c70-94da-069a953555a0	Solid Tissue Normal	Normal								Transcriptome Profiling	TSV	489e748d-89a5-4e86-8324-f4e190d9465d.rna_seq.augmented_star_gene_counts.tsv	6cc1ec94-2b9e-44e1-a8f2-95cde672dffc	b10f3cb7-f3be-4bb2-b955-271619e05719	rna_seq.augmented_star_gene_counts
open	dbc7d02b-6c63-4961-a8c2-8a8b811d8d7d	female	not reported	1951	2019	24550	Pancreas, NOS	G2				Ductal and Lobular Neoplasms	Pancreas	CPTAC-Brain, Head and Neck, Kidney, Lung, Pancreas, Uterus	07db7886-8a17-5049-88c5-c900192a941c	Primary Tumor	Tumor								Transcriptome Profiling	TSV	592160ba-db82-4ab3-b194-2728d7b3bee4.rna_seq.augmented_star_gene_counts.tsv	7bff4432-d6da-4114-bbd2-6b4859d76d0c	8e46f7c3-7bdb-4bfc-8b01-f768dbdf851e	rna_seq.augmented_star_gene_counts
open	9cf7c4e3-7257-4dbd-81c0-c5419f80104f	male	not reported	1974	2018	15630	Head of pancreas	G4				Ductal and Lobular Neoplasms	Pancreas	CPTAC-Brain, Head and Neck, Kidney, Lung, Pancreas, Uterus	26eeeae4-44f5-53a2-ac24-562b0985cac5	Primary Tumor	Tumor								Transcriptome Profiling	TSV	5d62f4eb-867f-4d87-af2d-95e4bf998cf7.rna_seq.augmented_star_gene_counts.tsv	f703695e-1200-4c1b-ad92-1db6c1ac6f44	8cbc9bfb-64c6-48f6-8ad8-f4b5a1f2a33e	rna_seq.augmented_star_gene_counts
open	01b7ac35-49e3-48db-a081-2971b807445f	male	not reported	1952	2019	23828	Head of pancreas	G2				Ductal and Lobular Neoplasms	Pancreas	CPTAC-Brain, Head and Neck, Kidney, Lung, Pancreas, Uterus	8e16bc9c-cf3e-5bc8-af50-c93ba21515e1	Primary Tumor	Tumor								Transcriptome Profiling	TSV	e70c141d-f705-462e-bd20-987c3cfbab7b.rna_seq.augmented_star_gene_counts.tsv	f3678f55-4c8a-42d9-90b2-b84b7de28d20	308d3941-187d-429e-ab79-5610788b8043	rna_seq.augmented_star_gene_counts
open	bb039a50-909b-439b-ad8d-4abf711e4a42	male	not reported	1942	2019	27699	Head of pancreas	G3				Ductal and Lobular Neoplasms	Pancreas	CPTAC-Brain, Head and Neck, Kidney, Lung, Pancreas, Uterus	db81c358-bc21-5dda-9dec-fe534404cc79	Primary Tumor	Tumor								Transcriptome Profiling	TSV	a2888422-d15e-46be-aa7a-19d02c9601c5.rna_seq.augmented_star_gene_counts.tsv	da540c49-94d7-4a98-9e1b-d4212030de9a	eae1d59f-ecaf-45a0-8ad3-7ef59d6eb8dd	rna_seq.augmented_star_gene_counts
open	0cd609d4-6eea-4fa8-a12b-6609830996e1	male	not reported	1973	2020	16266	Head of pancreas	G2				Ductal and Lobular Neoplasms	Pancreas	CPTAC-Brain, Head and Neck, Kidney, Lung, Pancreas, Uterus	0e3dc236-6c6a-5e01-a27b-d3dd905ecac1	Primary Tumor	Tumor								Transcriptome Profiling	TSV	a445b599-2aa0-4160-ba57-8355e176d063.rna_seq.augmented_star_gene_counts.tsv	73a962fc-09d5-49ae-8704-e38d49d5227a	739d2189-5080-4fb9-81a7-333da7ac453a	rna_seq.augmented_star_gene_counts
open	f8a5b06c-653d-4a39-a3cd-72ad2784ebd7	male	not reported	1941	2019	28498	Tail of pancreas	G2				Ductal and Lobular Neoplasms	Pancreas	CPTAC-Brain, Head and Neck, Kidney, Lung, Pancreas, Uterus	d0663a87-0f83-5baf-82eb-7c93b46756bd	Primary Tumor	Tumor								Transcriptome Profiling	TSV	e1fa9d07-ccd9-467b-9bbc-440eb84d3e2a.rna_seq.augmented_star_gene_counts.tsv	cd845b45-a675-4e48-a754-4f93a89923b5	c356b06a-3333-4c9f-950c-d893ff147f6b	rna_seq.augmented_star_gene_counts
open	8ac14112-6cfb-4fd8-879e-20f52ae5f0c9	female	not reported	1968		17926	Head of pancreas	G3				Ductal and Lobular Neoplasms	Pancreas	CPTAC-Brain, Head and Neck, Kidney, Lung, Pancreas, Uterus	fef96399-5f40-5b5f-814c-7f12fa94f41d	Solid Tissue Normal	Normal								Transcriptome Profiling	TSV	1804daa2-1de9-4328-a7b5-cdbfab3edd5a.rna_seq.augmented_star_gene_counts.tsv	64870eff-9ec5-42b0-9a01-03ed41bd5fa0	cde4b110-5e94-436d-8af3-6f23c86bcf7a	rna_seq.augmented_star_gene_counts
open	8ac14112-6cfb-4fd8-879e-20f52ae5f0c9	female	not reported	1968		17926	Head of pancreas	G3				Ductal and Lobular Neoplasms	Pancreas	CPTAC-Brain, Head and Neck, Kidney, Lung, Pancreas, Uterus	3c63d248-fc4f-5cef-a4f7-cf4a665321ea	Primary Tumor	Tumor								Transcriptome Profiling	TSV	5d3444ae-654b-4a28-809e-5bc047f5ae09.rna_seq.augmented_star_gene_counts.tsv	72a19c6a-d60b-4900-9667-469eeff28dfa	3ef92bf0-3628-41ce-9fa8-a9d6074cf250	rna_seq.augmented_star_gene_counts
open	1eb5bc85-d2df-4c99-8076-747d24074416	male	not reported	1940	2019	28127	Head of pancreas	G2				Ductal and Lobular Neoplasms	Pancreas	CPTAC-Brain, Head and Neck, Kidney, Lung, Pancreas, Uterus	6d0d857c-201c-5731-9e94-ecc15287c390	Primary Tumor	Tumor								Transcriptome Profiling	TSV	d5494358-19e7-4b54-8c2e-342f547a36e5.rna_seq.augmented_star_gene_counts.tsv	2d1535a5-b358-40cf-a6a8-e77fc7f3f0ff	69d2ade8-3a98-4a5c-bc6a-76d4b374be53	rna_seq.augmented_star_gene_counts
open	edb559d9-0468-4321-9e97-937b6f3ecd14	male	not reported	1950	2018	24887	Head of pancreas	G2				Ductal and Lobular Neoplasms	Pancreas	CPTAC-Brain, Head and Neck, Kidney, Lung, Pancreas, Uterus	d55054d7-fc1b-5980-93a7-4d1b7e562138	Primary Tumor	Tumor								Transcriptome Profiling	TSV	22a9a8b4-4663-453c-a2e5-4acf366b3ce4.rna_seq.augmented_star_gene_counts.tsv	28803097-586f-46fc-8a65-c280c504baed	e6981332-d44e-419a-b574-56692230296a	rna_seq.augmented_star_gene_counts
open	1eb5bc85-d2df-4c99-8076-747d24074416	male	not reported	1940	2019	28127	Head of pancreas	G2				Ductal and Lobular Neoplasms	Pancreas	CPTAC-Brain, Head and Neck, Kidney, Lung, Pancreas, Uterus	054634dd-78aa-5707-90bd-7186022b2878	Solid Tissue Normal	Normal								Transcriptome Profiling	TSV	4b982eb5-dd33-4562-8945-7540c7c85dfd.rna_seq.augmented_star_gene_counts.tsv	6ffb1c12-d6fd-45e3-8351-7e956b2bf544	3d8fe3cb-3de5-471c-bef6-f7d1bb1c22c1	rna_seq.augmented_star_gene_counts
open	1eb5bc85-d2df-4c99-8076-747d24074416	male	not reported	1940	2019	28127	Head of pancreas	G2				Ductal and Lobular Neoplasms	Pancreas	CPTAC-Brain, Head and Neck, Kidney, Lung, Pancreas, Uterus	047a1570-79e2-52e5-966d-46a4008bf79d	Primary Tumor	Tumor								Transcriptome Profiling	TSV	89892806-5178-4fb4-8d41-8ceedf934228.rna_seq.augmented_star_gene_counts.tsv	fa42344f-f780-4f38-bbdc-a1ab3914972e	9a1bc758-6df9-4503-b575-a342f27b1f71	rna_seq.augmented_star_gene_counts
open	2cf8d6ab-4bd3-4722-97f3-32fa1b2f053e	male	white	1943								Not Applicable	Pancreas	CPTAC-Brain, Head and Neck, Kidney, Lung, Pancreas, Uterus	05afa8d1-4399-53c0-8463-9115dc04e7f1	Solid Tissue Normal	Normal								Transcriptome Profiling	TSV	2b7911ee-4714-4669-8c3a-7cf3a6c153dc.rna_seq.augmented_star_gene_counts.tsv	8802a092-5878-4805-afcc-f7c00cf723e1	4f6ae50f-6e7b-487a-8d3f-4c9dc2eb091e	rna_seq.augmented_star_gene_counts
open	dbab1830-176e-4f3a-a094-1a4301a70a7d	female	not reported	1949	2018	25275	Head of pancreas	G2				Ductal and Lobular Neoplasms	Pancreas	CPTAC-Brain, Head and Neck, Kidney, Lung, Pancreas, Uterus	f25ee548-41ee-53a8-ac92-743ced1b838b	Primary Tumor	Tumor								Transcriptome Profiling	TSV	316f8f14-f228-482c-a54d-03b476620630.rna_seq.augmented_star_gene_counts.tsv	93bea9f3-d452-444c-aca3-c9e8aaa5a047	e4ab5f08-fc0a-4870-91a6-426542fef8d5	rna_seq.augmented_star_gene_counts
open	8df9a63c-5d21-45d7-929f-4b52b6222f2d	female	not reported	1963	None	19891	Head of pancreas	G2				Ductal and Lobular Neoplasms	Pancreas	CPTAC-Brain, Head and Neck, Kidney, Lung, Pancreas, Uterus	2399ace0-0447-55ed-b202-7774ffb973c0	Solid Tissue Normal	Normal								Transcriptome Profiling	TSV	f7a96787-1062-42a9-9339-36e2836000d0.rna_seq.augmented_star_gene_counts.tsv	b01c74d4-478f-4a8a-9521-3f207a81f0bf	d256e87b-ce0d-4071-9556-97a82bd744c1	rna_seq.augmented_star_gene_counts
open	59bec2ab-08f4-4497-b5df-199e22a74eb4	male	not reported	1955	2019	22651	Body of pancreas	G1				Ductal and Lobular Neoplasms	Pancreas	CPTAC-Brain, Head and Neck, Kidney, Lung, Pancreas, Uterus	5c5bf4c9-962a-50ee-b6a0-e3952e25b8e3	Primary Tumor	Tumor								Transcriptome Profiling	TSV	641e23bf-657a-45b9-8201-b149170224e3.rna_seq.augmented_star_gene_counts.tsv	510d1396-32da-42ec-8926-00aa595d208f	c4bed1a6-e056-4d71-a761-47a178e76886	rna_seq.augmented_star_gene_counts
open	19024c23-0e65-484b-9735-691d616f304d	female	white	1963								Not Applicable	Pancreas	CPTAC-Brain, Head and Neck, Kidney, Lung, Pancreas, Uterus	e683fb0b-80de-5d57-94fb-bd72367cc64f	Solid Tissue Normal	Normal								Transcriptome Profiling	TSV	c49f1842-78f8-476c-9c3e-800521e71eb6.rna_seq.augmented_star_gene_counts.tsv	94b612cd-8682-495c-be3a-64cf21aa5511	310fd9bc-4124-4e2f-84be-8204f4d023d4	rna_seq.augmented_star_gene_counts
open	700cf333-bf55-4327-8349-a40d3fcbce33	male	white	1941	None	24467	Pancreas, NOS	None				Neoplasms, NOS	Pancreas	Exceptional Responders	476df037-288c-4cf1-b632-d951a0467368	Primary Tumor	Not Reported								Transcriptome Profiling	TSV	6c61da39-972c-4c69-8f71-6e921ad7569c.rna_seq.augmented_star_gene_counts.tsv	6817a506-1cff-4d53-ba1b-f5e430e83c96	50210062-16e1-45e9-bc84-bf912bfd1034	rna_seq.augmented_star_gene_counts
open	81e472aa-4a3b-490c-8114-1e9ec984c5ac	female	Unknown	1941	None	None	Breast, NOS	None	26320	Pancreas, NOS	None	Neoplasms, NOS	Pancreas	Exceptional Responders	465729be-45f1-4c0d-8bc6-1d9efcfe3eae	Solid Tissue Normal	Not Reported								Transcriptome Profiling	TSV	c89647c3-e1a3-4afe-bc4d-406bf2cc03b3.rna_seq.augmented_star_gene_counts.tsv	8433ced1-8fc9-4f8d-8549-0c1ad64c6cbe	b188ef9d-facd-491a-8ba8-8e04fb297b3b	rna_seq.augmented_star_gene_counts
open	d7fc5874-8ae0-4357-9d8d-01af39ee521f	male	not reported	1948	None	25328	Pancreas, NOS	G2				Ductal and Lobular Neoplasms	Pancreas	NCI Cancer Model Development for the Human Cancer Model Initiative	545517b1-6528-466b-a21b-fd275c33030a	Primary Tumor	Tumor								Transcriptome Profiling	TSV	6a0d7b55-f0e4-4848-9267-2786f1c08d67.rna_seq.augmented_star_gene_counts.tsv	85f8cbdc-1f1e-4078-a215-0d8492fe0359	1d91af0d-0185-47f4-b7b6-a9943897f09f	rna_seq.augmented_star_gene_counts
open	9e615018-8669-4dd6-8265-25e766a34dd0	female	not reported	1953	None	23666	Pancreas, NOS	G3				Ductal and Lobular Neoplasms	Pancreas	NCI Cancer Model Development for the Human Cancer Model Initiative	073267fd-e05a-4a91-80c6-9cc57ffc2697	Primary Tumor	Tumor								Transcriptome Profiling	TSV	d19b96e3-c3ba-4ac4-b696-1fe2c3468d9b.rna_seq.augmented_star_gene_counts.tsv	5975eb18-5648-4949-921d-c1c20f544ab0	2529b7f7-ad36-4673-b237-7c6a252cee47	rna_seq.augmented_star_gene_counts
open	c5e9a845-e0ff-4612-aa8e-c310098503a7	male	not reported	1955	None	22853	Pancreas, NOS	None	22825	Pancreas, NOS	G3	Ductal and Lobular Neoplasms	Pancreas	NCI Cancer Model Development for the Human Cancer Model Initiative	714d67ec-90e1-4b17-9cd7-1f2f8cafdd93	Primary Tumor	Tumor								Transcriptome Profiling	TSV	a1338ec3-4a5a-458b-a9d8-0139a33b5069.rna_seq.augmented_star_gene_counts.tsv	89d1f83e-b433-4d00-aee7-95c68697a08a	a8bf2d61-868b-435e-bbdc-d34c5f15b4b4	rna_seq.augmented_star_gene_counts
open	03bfeb7c-cecf-4691-8263-33cdfe391ea9	male	white	1955	None	22096	Pancreas, NOS	G2				Adenomas and Adenocarcinomas	Pancreas	NCI Cancer Model Development for the Human Cancer Model Initiative	f07a4dae-2878-452e-9836-6f39c594d38d	Primary Tumor	Tumor								Transcriptome Profiling	TSV	86127916-b293-4b95-ae30-99e5ba71f7fa.rna_seq.augmented_star_gene_counts.tsv	5541efd5-c7a8-4d39-9197-b70cf10c9cea	9780fa36-d633-4290-aeab-cbde2cc2b049	rna_seq.augmented_star_gene_counts
open	6796ddd8-0295-4965-911c-d4ad67232d13	female	not reported	1954	None	23060	Pancreas, NOS	G2				Ductal and Lobular Neoplasms	Pancreas	NCI Cancer Model Development for the Human Cancer Model Initiative	b26dc30d-a421-40cf-8700-efc3a934867c	Primary Tumor	Tumor								Transcriptome Profiling	TSV	4ed3b853-739b-4d69-9f0a-c24958fdba79.rna_seq.augmented_star_gene_counts.tsv	374cdff1-c507-4a16-acae-a2a78d2f6582	92ebe4e2-83e7-4a27-89cb-9f527b067b31	rna_seq.augmented_star_gene_counts
open	77163cf2-4651-475f-9d60-4306c1712ed7	male	not reported	1962	None	20210	Pancreas, NOS	G2				Ductal and Lobular Neoplasms	Pancreas	NCI Cancer Model Development for the Human Cancer Model Initiative	2e9b245e-0680-4851-beda-0c145f1e9847	Primary Tumor	Tumor								Transcriptome Profiling	TSV	58b947b6-d164-4938-9422-60c08e82f36e.rna_seq.augmented_star_gene_counts.tsv	0779eede-877f-4c5e-a66c-9fdc1d49bb92	001c6cb1-420c-4ea8-9ab5-228d05562a4e	rna_seq.augmented_star_gene_counts
open	31c23e65-1f18-4f59-8a54-31febedef8a2	female	white	1950	None	23218	Head of pancreas	not reported				Ductal and Lobular Neoplasms	Pancreas	Pancreatic Adenocarcinoma	989bd686-975e-42a4-9479-c7d18390b950	Primary Tumor	Not Reported							Candler	Transcriptome Profiling	TSV	bf1eeff9-7b55-4609-ab8a-003ce2727faa.rna_seq.augmented_star_gene_counts.tsv	50db8a7b-1d89-4c9a-a285-5de3c2bae5cf	aca4f60a-4df2-4cff-9bb8-e4d8f00edfa5	rna_seq.augmented_star_gene_counts
open	178e68c0-4cb8-4042-a942-5a159ec1e12b	female	asian	1962	None	18129	Pancreas, NOS	not reported				Ductal and Lobular Neoplasms	Pancreas	Pancreatic Adenocarcinoma	365d825d-b164-492e-ba29-d9c6270eb51e	Primary Tumor	Not Reported							Alberta Health Services	Transcriptome Profiling	TSV	58947644-3de6-4d64-bdb3-40b853becf9d.rna_seq.augmented_star_gene_counts.tsv	c4b1a406-6c19-4199-8cfc-076f6d785d3f	72534044-de3e-4199-bb03-25ac58d0b748	rna_seq.augmented_star_gene_counts
open	4387a2c2-8007-4735-a48c-34a2b476018e	female	white	1932	None	29213	Head of pancreas	not reported				Ductal and Lobular Neoplasms	Pancreas	Pancreatic Adenocarcinoma	8cfaa076-5110-4826-b408-408d0fb84f01	Primary Tumor	Not Reported							Alberta Health Services	Transcriptome Profiling	TSV	f98219ee-5936-4ed2-8d37-373ad6592e1f.rna_seq.augmented_star_gene_counts.tsv	1e3a2f00-8824-47ca-94ac-cff42deb90f3	9941a873-254f-4b9f-9126-20b7328c39bf	rna_seq.augmented_star_gene_counts
open	5aa57fff-4515-4076-8798-55015bb4f156	male	white	1939	2013	26745	Head of pancreas	not reported				Adenomas and Adenocarcinomas	Pancreas	Pancreatic Adenocarcinoma	419a35e4-7718-4238-873c-4c1b4f3b5f51	Primary Tumor	Not Reported							Garvan Institute of Medical Research	Transcriptome Profiling	TSV	a79c34bc-b143-4850-87e8-1dfe7e0753f5.rna_seq.augmented_star_gene_counts.tsv	4be7003d-17f1-4c16-a8ef-d93a447f5a1d	4ffb3a45-b1d3-45f4-abbc-09863d281ab9	rna_seq.augmented_star_gene_counts
open	f91eb33d-76f0-418c-9962-11a5b31ca1dc	male	white	1945	None	24150	Head of pancreas	not reported				Ductal and Lobular Neoplasms	Pancreas	Pancreatic Adenocarcinoma	b3523170-3fe8-404a-a20d-92f414e3b17c	Primary Tumor	Not Reported							International Genomics Consortium	Transcriptome Profiling	TSV	afa6c687-a940-4482-8c76-4683dc9b3a6d.rna_seq.augmented_star_gene_counts.tsv	739472cc-a30d-4e46-93cc-5ae08eb39f0a	543a7b68-ed32-4868-9010-6b82ab9e8469	rna_seq.augmented_star_gene_counts
open	cfda26b9-d417-425c-9a72-fa76ca4b296c	male	white	1937	None	28013	Head of pancreas	not reported				Ductal and Lobular Neoplasms	Pancreas	Pancreatic Adenocarcinoma	a3dbcbe5-05f4-4630-86b7-809c90a7f8b4	Primary Tumor	Not Reported							Alberta Health Services	Transcriptome Profiling	TSV	68559fae-166e-41ce-be48-cd98d17f8777.rna_seq.augmented_star_gene_counts.tsv	87e328c3-6376-40f1-9305-b2ec852d81d2	d39e1392-1f5b-41a0-b5c9-8332285295e5	rna_seq.augmented_star_gene_counts
open	6983fc34-9577-45e1-b246-40e18fab953f	male	white	1964	None	18059	Head of pancreas	not reported				Ductal and Lobular Neoplasms	Pancreas	Pancreatic Adenocarcinoma	5ef4d73d-8589-4824-bed3-33709775bfda	Primary Tumor	Not Reported							Alberta Health Services	Transcriptome Profiling	TSV	53254141-2a2a-4524-8209-572831bd88a7.rna_seq.augmented_star_gene_counts.tsv	3d21cf04-a049-44ce-b698-4c033cf1669c	6f08e892-e4ac-4780-a079-3791dd184a47	rna_seq.augmented_star_gene_counts
open	4b37b026-1d41-4bad-8996-7cb1f0e569af	male	white	1950	None	22433	Head of pancreas	not reported				Ductal and Lobular Neoplasms	Pancreas	Pancreatic Adenocarcinoma	e3ae0cf2-74e0-4bad-9d03-ee18f72e38b9	Primary Tumor	Not Reported							International Genomics Consortium	Transcriptome Profiling	TSV	79924ccb-c0e0-4b16-8b06-c1037cd55d61.rna_seq.augmented_star_gene_counts.tsv	0110e743-ac32-4b78-8eed-6e6cb8b75849	f44605ec-a6d7-4383-a80e-26284f140f7b	rna_seq.augmented_star_gene_counts
open	556baca9-03d6-48a3-9216-4fc441e99f90	male	black or african american	1965	None	16766	Head of pancreas	not reported				Ductal and Lobular Neoplasms	Pancreas	Pancreatic Adenocarcinoma	72765b16-2d47-45b4-a3c7-3c8a7bbed001	Primary Tumor	Not Reported							Moffitt Cancer Center	Transcriptome Profiling	TSV	9e5fbb22-7d22-48ae-b077-265c11863dd9.rna_seq.augmented_star_gene_counts.tsv	3eb32ae7-a542-4c58-8394-fef21dbeaac7	aec04eea-c03a-4479-96f1-a10dbc2be456	rna_seq.augmented_star_gene_counts
open	5c51fbfe-153c-4cd2-97bd-e444daa0b20f	male	asian	1940	None	26322	Head of pancreas	not reported				Ductal and Lobular Neoplasms	Pancreas	Pancreatic Adenocarcinoma	f181a3ad-6377-486b-9098-eae312ce8339	Primary Tumor	Not Reported							National Cancer Center Korea	Transcriptome Profiling	TSV	4a6786b8-5fad-44ae-a9bf-ca732930f167.rna_seq.augmented_star_gene_counts.tsv	d38c7ed8-f049-44da-bcaa-6dfed9e87562	a549964c-71c4-4057-afcf-ccc83ba7bba9	rna_seq.augmented_star_gene_counts
open	31aca8a3-7107-4b9d-8b6a-c07caa2a9339	female	white	1947	2012	23431	Tail of pancreas	not reported				Ductal and Lobular Neoplasms	Pancreas	Pancreatic Adenocarcinoma	d6da8d34-8be1-46ec-b0c1-000975a7d7fa	Primary Tumor	Not Reported							Alberta Health Services	Transcriptome Profiling	TSV	f71d461a-af00-4c34-a973-3111c00b1dcb.rna_seq.augmented_star_gene_counts.tsv	cdb957f0-34d9-4db5-81a4-fb8c07eebb6f	4a5c65e5-a000-40bd-abfd-56d372329450	rna_seq.augmented_star_gene_counts
open	6788e0e5-b67f-4fe6-aabb-6d0430ae2d06	male	white	1946	None	24576	Head of pancreas	not reported				Ductal and Lobular Neoplasms	Pancreas	Pancreatic Adenocarcinoma	2fc33432-600e-4b30-b8ec-a84df27b3a93	Primary Tumor	Not Reported							Alberta Health Services	Transcriptome Profiling	TSV	f98d97db-fc5e-47e5-adce-3890392eea75.rna_seq.augmented_star_gene_counts.tsv	6bda9845-af73-46b2-88fc-c02aadc99ee9	5982118d-042e-4447-b125-9cda8cf989e7	rna_seq.augmented_star_gene_counts
open	fe699c36-82ef-45dd-b636-8c18a9ef6c76	female	white	1947	2009	22990	Pancreas, NOS	not reported				Ductal and Lobular Neoplasms	Pancreas	Pancreatic Adenocarcinoma	d30b1ba5-8f05-4905-9ba6-6a2e0b6a7901	Primary Tumor	Not Reported							Alberta Health Services	Transcriptome Profiling	TSV	086667b3-bd50-4f84-a9e1-fbd79ac1a21b.rna_seq.augmented_star_gene_counts.tsv	9bfe5f73-1481-41e3-b8fc-d57b057bae31	bcefc83e-1d3f-4a67-848d-3bdede91806f	rna_seq.augmented_star_gene_counts
open	c70621cc-c8e1-441d-93ec-bd6922cc7f61	male	white	1946	None	24589	Pancreas, NOS	not reported				Ductal and Lobular Neoplasms	Pancreas	Pancreatic Adenocarcinoma	2bdb38b7-2651-4882-8fdf-a27d42252692	Primary Tumor	Not Reported							University of Chicago	Transcriptome Profiling	TSV	d92e1164-75df-4944-a8cb-807faee74571.rna_seq.augmented_star_gene_counts.tsv	9eaf1f4e-dd4e-4a8d-a5a2-c1763191faf5	9b0d1221-4b32-4911-9c9b-27be0bed5c55	rna_seq.augmented_star_gene_counts
open	fe01a390-f45e-4352-a253-af8ef7ee9628	female	white	1936	None	28434	Head of pancreas	not reported				Ductal and Lobular Neoplasms	Pancreas	Pancreatic Adenocarcinoma	cdfea378-2469-43ab-88d5-e3f070135946	Primary Tumor	Not Reported							International Genomics Consortium	Transcriptome Profiling	TSV	2073f6f6-2f07-4666-af7b-06d06de80540.rna_seq.augmented_star_gene_counts.tsv	1a5d463c-ace6-4ab6-83f4-407cb2d97db7	1fa5a375-490c-4973-af59-15590054775c	rna_seq.augmented_star_gene_counts
open	d211e0c1-7968-4343-8aae-27fab0039367	male	white	1950	None	22283	Head of pancreas	not reported				Cystic, Mucinous and Serous Neoplasms	Pancreas	Pancreatic Adenocarcinoma	902a1209-4681-43b9-8d15-c8f121ed93a0	Primary Tumor	Not Reported							Garvan Institute of Medical Research	Transcriptome Profiling	TSV	bce2e178-7808-4d6d-84ce-6d91a22c196d.rna_seq.augmented_star_gene_counts.tsv	e3fd8f04-ba59-498c-9b58-dd8f5f96b0fd	2815c836-fee3-475e-bd79-d20b1409a35a	rna_seq.augmented_star_gene_counts
open	2c636fb4-c341-4c55-b920-27bc2d40c815	male	white	1936	None	27637	Head of pancreas	not reported				Ductal and Lobular Neoplasms	Pancreas	Pancreatic Adenocarcinoma	411e776f-ed99-4afa-9406-9343e4e83155	Primary Tumor	Not Reported							International Genomics Consortium	Transcriptome Profiling	TSV	a81c54cd-5668-4e4c-b4c8-2322076cba16.rna_seq.augmented_star_gene_counts.tsv	439c7ab0-445d-42e7-8be5-144db4245626	792157ff-532e-44c9-b69c-4b0645294a2e	rna_seq.augmented_star_gene_counts
open	3f9cc59e-9f7d-40d1-9365-28b40dff3c59	female	white	1940	None	26379	Head of pancreas	not reported				Ductal and Lobular Neoplasms	Pancreas	Pancreatic Adenocarcinoma	4272c32d-803d-414a-a095-4f3c18f9a6d3	Primary Tumor	Not Reported							Mayo Clinic	Transcriptome Profiling	TSV	893cdf5a-1670-44b2-b6b9-420f9d8f8baa.rna_seq.augmented_star_gene_counts.tsv	688a1e70-9164-4ec3-abd6-6cb366d87f72	de0cfbb0-e8d8-4299-84f5-0ae03b3526ed	rna_seq.augmented_star_gene_counts
open	f96ab3fe-bb11-4585-a35e-52d400e55ab7	female	white	1961	2011	18103	Head of pancreas	not reported				Ductal and Lobular Neoplasms	Pancreas	Pancreatic Adenocarcinoma	dd8fad61-c53e-4840-8ec2-4548b1d04a3c	Primary Tumor	Not Reported							Technical University of Munich	Transcriptome Profiling	TSV	b9000c0a-1e86-4c10-abee-64156299e753.rna_seq.augmented_star_gene_counts.tsv	e7ea70ac-6345-4b16-9832-04e0800633c6	56c67ba7-c1ae-49fa-89ce-78fc385bbab8	rna_seq.augmented_star_gene_counts
open	ec9ac713-08e9-4559-b606-5f58d2c4df50	female	not reported	1934	2008	26773	Head of pancreas	not reported				Ductal and Lobular Neoplasms	Pancreas	Pancreatic Adenocarcinoma	945e786d-2184-4988-aaf5-e08f11f2da48	Primary Tumor	Not Reported							Alberta Health Services	Transcriptome Profiling	TSV	9cc01b29-95b6-4cde-a821-e9e93c582605.rna_seq.augmented_star_gene_counts.tsv	c0ed500e-e4cb-424e-bcd2-ca7c62f0f014	bf181c89-bbef-4465-aeeb-ba6773061ae7	rna_seq.augmented_star_gene_counts
open	4c9e6085-41c3-4cfe-ad3d-5f94196a86e0	male	black or african american	1957	None	20071	Pancreas, NOS	not reported				Adenomas and Adenocarcinomas	Pancreas	Pancreatic Adenocarcinoma	a1b8ff87-27be-4205-a7a8-bf9ccb75f97f	Primary Tumor	Not Reported							UNC	Transcriptome Profiling	TSV	1651e0ed-ac68-481c-b5c0-1378372a90a4.rna_seq.augmented_star_gene_counts.tsv	cd7165a4-fe2e-4730-abbd-060097120571	9cabf246-6add-4244-a117-c072545770fd	rna_seq.augmented_star_gene_counts
open	2ad10199-1381-42b7-b54f-da34c1b1d3c0	female	white	1942	None	26179	Head of pancreas	not reported				Ductal and Lobular Neoplasms	Pancreas	Pancreatic Adenocarcinoma	4b86545f-fc90-41ba-9961-02d478e69b5d	Primary Tumor	Not Reported							Asterand	Transcriptome Profiling	TSV	9e929b5c-ac99-404c-a2f0-d9d8c1079164.rna_seq.augmented_star_gene_counts.tsv	f253cd32-9c55-4541-8c6c-5e4a1db99ee1	42aeefd1-1b57-4abd-bfc2-c433298264c5	rna_seq.augmented_star_gene_counts
open	396ff766-a383-4f42-bce3-f2f32b7f1151	male	white	1944	2012	24731	Head of pancreas	not reported				Ductal and Lobular Neoplasms	Pancreas	Pancreatic Adenocarcinoma	c7029a8c-1b78-4442-96a3-b524a6f7d85c	Primary Tumor	Not Reported							Moffitt Cancer Center	Transcriptome Profiling	TSV	67be661f-1fa8-4d83-aca3-1d7869aa1ac2.rna_seq.augmented_star_gene_counts.tsv	f8ed2164-dbe4-4eb7-a7c6-c123e911e50a	30fc81f5-74bc-42ce-9f50-e0c5ee5bbbda	rna_seq.augmented_star_gene_counts
open	2aaf212f-000a-4a9d-8a4a-198fa94f491e	female	white	1956	None	20316	Head of pancreas	not reported				Adenomas and Adenocarcinomas	Pancreas	Pancreatic Adenocarcinoma	9cfa96f7-528d-4ea4-b519-6fd50d495019	Primary Tumor	Not Reported							Mayo Clinic	Transcriptome Profiling	TSV	87e3b726-ab2a-44c3-91b0-bebf65ef9404.rna_seq.augmented_star_gene_counts.tsv	fbd81952-f83a-4a24-86f8-5a415a722499	381c694c-db06-4922-9c56-eb3d1c01ae82	rna_seq.augmented_star_gene_counts
open	4f87e061-e773-48f2-84ba-32401396500e	female	white	1956	2012	20760	Head of pancreas	not reported				Ductal and Lobular Neoplasms	Pancreas	Pancreatic Adenocarcinoma	f9258768-8820-43de-81d3-c60bf6551242	Primary Tumor	Not Reported							Alberta Health Services	Transcriptome Profiling	TSV	ef46a73f-2576-4901-9781-701de30e2bdd.rna_seq.augmented_star_gene_counts.tsv	541ae33d-b504-4c86-8758-20087845a579	364e9d4f-4097-44e8-be1a-7017ed5fb893	rna_seq.augmented_star_gene_counts
open	503d7e36-df78-428d-9971-09ff707645c2	female	white	1938	None	26859	Head of pancreas	not reported				Adenomas and Adenocarcinomas	Pancreas	Pancreatic Adenocarcinoma	4da76db3-a8e3-45b3-9ffe-0e7c87d4dc0d	Primary Tumor	Not Reported							Stanford University	Transcriptome Profiling	TSV	86ed7caa-4673-4235-bab9-e1ba3f789f8a.rna_seq.augmented_star_gene_counts.tsv	cb6f2165-b246-40ec-a1f1-38ff514c5c35	cb6c6231-8291-4b09-a22f-0832142acc5b	rna_seq.augmented_star_gene_counts
open	f89d429f-4747-468b-b894-89583bd8ab02	female	white	1947	None	24291	Body of pancreas	not reported				Ductal and Lobular Neoplasms	Pancreas	Pancreatic Adenocarcinoma	97f47262-2087-46c8-ad9b-2e444ab0cac1	Primary Tumor	Not Reported							Providence Portland Medical Center	Transcriptome Profiling	TSV	1536fa04-c91a-489b-9688-3e4e8074e856.rna_seq.augmented_star_gene_counts.tsv	958e63e3-9fe5-46a8-8844-e1e8f5b1eb79	f54ed2f3-a74c-4a5e-bb32-f120f8806582	rna_seq.augmented_star_gene_counts
open	507a4e05-d5ab-4dbb-9b4f-76b1a21b79dd	female	white	1953	None	22131	Overlapping lesion of pancreas	not reported				Ductal and Lobular Neoplasms	Pancreas	Pancreatic Adenocarcinoma	644d590b-3828-4221-9e02-bf6f31300661	Primary Tumor	Not Reported							Mayo Clinic	Transcriptome Profiling	TSV	4aa25d8a-34af-4837-8a17-c83f5f54a2ca.rna_seq.augmented_star_gene_counts.tsv	34fe7a7d-8120-4527-8d7f-d136f2bb010c	c25d87da-274c-42a9-9a62-85ea7bf118b6	rna_seq.augmented_star_gene_counts

## Sheet: S6
S6 Table: Metadata of TCGA Paired Tumor vs Healthy Tissue Samples.
hits_access	case_id	demographic_gender	demographic_race	demographic_year_of_birth	demographic_year_of_death	diagnoses_0_age_at_diagnosis	diagnoses_0_tissue_or_organ_of_origin	diagnoses_0_tumor_grade	diagnoses_1_age_at_diagnosis	diagnoses_1_tissue_or_organ_of_origin	diagnoses_1_tumor_grade	disease_type	primary_site	project_name	samples_0_portions_0_portion_id	samples_0_sample_type	samples_0_tissue_type	samples_1_portions_0_portion_id	samples_1_sample_type	samples_1_tissue_type	samples_2_portions_0_portion_id	samples_2_sample_type	samples_2_tissue_type	tissue_source_site_name	hits_data_category	hits_data_format	hits_file_name	hits_id	hits_submitter_id	molecule.protocol
open	7e4e5633-6f83-4b46-b6eb-64b3f2866ba3	female	white	1955	None	20741	Head of pancreas	not reported	NA			Adenomas and Adenocarcinomas	Pancreas	Pancreatic Adenocarcinoma	5f5255b5-9c19-4d54-8ea9-11222e49719b	Primary Tumor	Not Reported							Christiana Healthcare	Transcriptome Profiling	TSV	92c7d925-cd0d-446a-a681-2cdeb4aebf88.rna_seq.augmented_star_gene_counts.tsv	e993fbaf-8900-4a7b-8f73-3b7df51ab80f	f0ea5423-5335-475c-8c19-52b29f55e9a7	rna_seq.augmented_star_gene_counts
open	d4f66f06-9289-45c1-b9eb-aaef991a4bb6	male	asian	1962	2012	18475	Body of pancreas	not reported	NA			Ductal and Lobular Neoplasms	Pancreas	Pancreatic Adenocarcinoma	c340212e-ca39-477c-b564-7e1099c2a40b	Primary Tumor	Not Reported							National Cancer Center Korea	Transcriptome Profiling	TSV	241fe50e-0427-443d-8b22-35d747c4d03b.rna_seq.augmented_star_gene_counts.tsv	7e460f1a-71f3-4d86-a146-c2ee5704237b	261fc2c4-0486-4deb-8aa7-539d8e410571	rna_seq.augmented_star_gene_counts
open	758b70f6-8064-4f43-aabe-e5f968fe2955	female	white	1924	None	32475	Tail of pancreas	not reported	NA			Adenomas and Adenocarcinomas	Pancreas	Pancreatic Adenocarcinoma	4f1e08b0-daf0-46a6-a861-38675f7b7633	Solid Tissue Normal	Not Reported							Christiana Healthcare	Transcriptome Profiling	TSV	fb46e88b-fc77-447a-aa41-a6791c0767e1.rna_seq.augmented_star_gene_counts.tsv	812d3bd6-7bb6-4fb5-aac7-ffd7b4fcafed	bacfdd7e-6082-43e9-9e39-eeba8bf29820	rna_seq.augmented_star_gene_counts
open	7e4e5633-6f83-4b46-b6eb-64b3f2866ba3	female	white	1955	None	20741	Head of pancreas	not reported	NA			Adenomas and Adenocarcinomas	Pancreas	Pancreatic Adenocarcinoma	ff65623f-c163-476f-8dd1-c728a98e51a0	Solid Tissue Normal	Not Reported							Christiana Healthcare	Transcriptome Profiling	TSV	a527dbe2-ff8a-4351-9bf8-3477d3c008de.rna_seq.augmented_star_gene_counts.tsv	f6e10a0d-b15f-46a9-909a-0a9fa7a130bd	e21d9e08-d662-4f4f-952f-2c9aed38f1bb	rna_seq.augmented_star_gene_counts
open	b84b58c7-95b8-4162-8e61-414f8fe422c6	male	white	1954	None	21792	Body of pancreas	not reported	NA			Ductal and Lobular Neoplasms	Pancreas	Pancreatic Adenocarcinoma	4929715c-1d79-4570-b092-7f430b164b7a	Solid Tissue Normal	Not Reported							Spectrum Health	Transcriptome Profiling	TSV	e1f5eba9-3575-499e-bd32-1f9d7e8c9d6a.rna_seq.augmented_star_gene_counts.tsv	6604da06-00ac-4894-92c6-4a7c0b48acd3	3ab3cc85-4b82-4516-b0e7-acc1da7885d1	rna_seq.augmented_star_gene_counts
open	d4f66f06-9289-45c1-b9eb-aaef991a4bb6	male	asian	1962	2012	18475	Body of pancreas	not reported	NA			Ductal and Lobular Neoplasms	Pancreas	Pancreatic Adenocarcinoma	b75014df-b83f-4461-ae9f-bbd8ce240810	Solid Tissue Normal	Not Reported							National Cancer Center Korea	Transcriptome Profiling	TSV	e720a8b3-86ab-411f-87c4-4247529ce823.rna_seq.augmented_star_gene_counts.tsv	4fb9dcda-853a-41e5-b840-8595f0c6927e	8ac09b20-f51c-4440-9c97-67124a1d12f7	rna_seq.augmented_star_gene_counts
open	b84b58c7-95b8-4162-8e61-414f8fe422c6	male	white	1954	None	21792	Body of pancreas	not reported	NA			Ductal and Lobular Neoplasms	Pancreas	Pancreatic Adenocarcinoma	b29e64bd-27d6-48e3-983e-9dad50445117	Primary Tumor	Not Reported							Spectrum Health	Transcriptome Profiling	TSV	c9b38300-fa2c-435e-a529-1fb457355e64.rna_seq.augmented_star_gene_counts.tsv	df5a3f1d-5206-4318-a62b-39f221a4cd08	186ed727-50a3-4d07-8e6d-4abf2da08a40	rna_seq.augmented_star_gene_counts
open	758b70f6-8064-4f43-aabe-e5f968fe2955	female	white	1924	None	32475	Tail of pancreas	not reported	NA			Adenomas and Adenocarcinomas	Pancreas	Pancreatic Adenocarcinoma	10cf64b1-822c-4916-885b-3b30f7f22cfb	Primary Tumor	Not Reported							Christiana Healthcare	Transcriptome Profiling	TSV	44619d19-8ff1-4dbc-a943-732ad6faaa72.rna_seq.augmented_star_gene_counts.tsv	5cf04570-9415-4187-b8fc-4d0452c4d363	e76111cc-6d59-4c72-907d-00ee18dc3069	rna_seq.augmented_star_gene_counts
open	aa767a6a-fb5f-4020-bb7f-7d3984182a11	female	white	1947	2020	26051	Head of pancreas	G3	NA			Ductal and Lobular Neoplasms	Pancreas	CPTAC-Brain, Head and Neck, Kidney, Lung, Pancreas, Uterus	87dd36e4-85af-5ccd-bf2a-fe20a08b91bd	Primary Tumor	Tumor								Transcriptome Profiling	TSV	a115123a-e10d-4f46-b069-9bd57e29d93b.rna_seq.augmented_star_gene_counts.tsv	b91a63e0-e7f5-4d90-ac50-6d8d67dc1a74	6c0c629f-4da8-41f2-b6ae-393b841105bb	rna_seq.augmented_star_gene_counts
open	f3e8e047-a18b-47a2-8c3b-60b34ebe54f7	male	white	1947	None	25473	Tail of pancreas	G2	NA			Ductal and Lobular Neoplasms	Pancreas	CPTAC-Brain, Head and Neck, Kidney, Lung, Pancreas, Uterus	cd7c4567-95cd-5b0f-aa6c-11aa4a4753a0	Solid Tissue Normal	Normal								Transcriptome Profiling	TSV	1495d677-f4a4-4e51-bf97-097744053240.rna_seq.augmented_star_gene_counts.tsv	d31422e4-4b53-409c-9121-b93caa942ce2	4529093f-7f5d-4767-b772-6079dc241f80	rna_seq.augmented_star_gene_counts
open	4a40e29b-aaa0-4de4-949e-e4a5d6295bed	male	white	1936	None	29322	Head of pancreas	G2	NA			Ductal and Lobular Neoplasms	Pancreas	CPTAC-Brain, Head and Neck, Kidney, Lung, Pancreas, Uterus	9a474a6b-e1dc-55c6-8f86-8ed32e072274	Solid Tissue Normal	Normal								Transcriptome Profiling	TSV	5f288ded-b67d-45f9-bc13-1c901330743f.rna_seq.augmented_star_gene_counts.tsv	595c3016-8a7f-4b46-99b4-b53a04a7ba6e	fb3837a6-acf6-421a-addb-2b050615ea60	rna_seq.augmented_star_gene_counts
open	6116ed25-e657-440d-a5b5-24dcd90b0bb5	male	not reported	1948	2017	25293	Head of pancreas	G2	NA			Ductal and Lobular Neoplasms	Pancreas	CPTAC-Brain, Head and Neck, Kidney, Lung, Pancreas, Uterus	e3db48f7-45f4-53ea-8f3e-bd2a8ce79e8b	Solid Tissue Normal	Normal								Transcriptome Profiling	TSV	37b1dcdc-151e-4661-a924-5040ed88b284.rna_seq.augmented_star_gene_counts.tsv	29b6798e-d7fb-4514-a46c-b653924800cd	d4202042-ae3b-4438-9c5f-3eeb7249c52d	rna_seq.augmented_star_gene_counts
open	3569f880-3672-4b78-b675-c1c2c0a43d1a	male	white	1942	2018	27104	Head of pancreas	G3	NA			Ductal and Lobular Neoplasms	Pancreas	CPTAC-Brain, Head and Neck, Kidney, Lung, Pancreas, Uterus	5b7947fe-9010-50ce-84b9-dcd1c7cb996f	Primary Tumor	Tumor								Transcriptome Profiling	TSV	32717bd5-9c6f-48f4-bf35-8be425d2cc08.rna_seq.augmented_star_gene_counts.tsv	912c2e3a-eba5-4cf7-9675-eec855beb8f9	4d6df259-4dec-46b0-89f1-3f05b059b024	rna_seq.augmented_star_gene_counts
open	a49c8868-66dd-404d-94c5-2fe4e59fbab5	female	not reported	1965	2018	19066	Head of pancreas	G3	NA			Ductal and Lobular Neoplasms	Pancreas	CPTAC-Brain, Head and Neck, Kidney, Lung, Pancreas, Uterus	e4c07ea3-5aba-54bd-bd44-a88ade03e2c7	Solid Tissue Normal	Normal								Transcriptome Profiling	TSV	ef40d986-40dd-4116-bf7d-020ebb4d70fe.rna_seq.augmented_star_gene_counts.tsv	eb1bbe4f-8523-4014-b5ad-2787c6521c83	2d330d57-3deb-4890-ae0e-c1efee884b27	rna_seq.augmented_star_gene_counts
open	a49c8868-66dd-404d-94c5-2fe4e59fbab5	female	not reported	1965	2018	19066	Head of pancreas	G3	NA			Ductal and Lobular Neoplasms	Pancreas	CPTAC-Brain, Head and Neck, Kidney, Lung, Pancreas, Uterus	33a6607a-bfbe-5933-99fe-16c1728e278b	Primary Tumor	Tumor	33a6607a-bfbe-5933-99fe-16c1728e278b	Primary Tumor	Tumor					Transcriptome Profiling	TSV	85dda493-594c-45a4-a258-b28a535dcae5.rna_seq.augmented_star_gene_counts.tsv	54c874b5-e317-4ccc-8aad-10063f47ee22	619fa29f-1e3f-49de-97bd-ab5c4503a30b	rna_seq.augmented_star_gene_counts
open	81c1e904-8a47-462c-bd2c-f2ecbb6c1b19	female	white	1938	2019	28706	Body of pancreas	G2	NA			Ductal and Lobular Neoplasms	Pancreas	CPTAC-Brain, Head and Neck, Kidney, Lung, Pancreas, Uterus	8a8c09e6-8d14-5873-b5b2-ade68314a4e3	Primary Tumor	Tumor	8a8c09e6-8d14-5873-b5b2-ade68314a4e3	Primary Tumor	Tumor					Transcriptome Profiling	TSV	a86d2acb-7c35-4cad-906c-5cb64eeb542b.rna_seq.augmented_star_gene_counts.tsv	a644102c-02c5-41a8-817e-650b2af79009	e340f0d9-104b-45a0-b9a0-cc1252e4e349	rna_seq.augmented_star_gene_counts
open	217a5718-a04e-4225-b362-98d2825b1617	female	not reported	1947	2019	25407	Head of pancreas	G2	NA			Ductal and Lobular Neoplasms	Pancreas	CPTAC-Brain, Head and Neck, Kidney, Lung, Pancreas, Uterus	6e4f96ab-31d8-50d0-93d0-616ee1a1abd8	Solid Tissue Normal	Normal								Transcriptome Profiling	TSV	04dfe748-fcaf-498d-b4af-2ee2fcac28e0.rna_seq.augmented_star_gene_counts.tsv	88216c24-3a0c-4e0c-9fc6-45a4e2ebe7c8	7edbeb5a-1ac4-4e6b-acd9-a01673478ff2	rna_seq.augmented_star_gene_counts
open	ed69df53-631b-4c3a-af08-e502cc64129a	female	white	1939	None	28289	Head of pancreas	G2	NA			Ductal and Lobular Neoplasms	Pancreas	CPTAC-Brain, Head and Neck, Kidney, Lung, Pancreas, Uterus	9e482de6-eb1b-58ee-a31d-07fccca9d5e9	Solid Tissue Normal	Normal								Transcriptome Profiling	TSV	100ce9dd-2a28-4632-a88e-152fc2c76692.rna_seq.augmented_star_gene_counts.tsv	0d715741-3b90-41df-b6b2-f7ba90a7b546	8e5b3aa0-a6df-447b-abf3-9aa41f956052	rna_seq.augmented_star_gene_counts
open	4a6039f3-ac9f-4034-a91f-ee90bee63f27	male	black or african american	1962	2018	20413	Head of pancreas	G3	NA			Ductal and Lobular Neoplasms	Pancreas	CPTAC-Brain, Head and Neck, Kidney, Lung, Pancreas, Uterus	2381ac1d-ed81-5935-bad4-de375480d501	Primary Tumor	Tumor								Transcriptome Profiling	TSV	8f95f643-5ff0-45ff-bbbc-bd112ffed36e.rna_seq.augmented_star_gene_counts.tsv	448444e5-2731-487a-bddb-3e0aa1a02155	a01ceca7-5e3a-4c1d-9ebf-4f2dfb49a682	rna_seq.augmented_star_gene_counts
open	20843547-185c-4067-b314-698cadf7aea8	female	not reported	1967	2018	18530	Body of pancreas	G2	NA			Ductal and Lobular Neoplasms	Pancreas	CPTAC-Brain, Head and Neck, Kidney, Lung, Pancreas, Uterus	1e6ac649-64c2-50c4-8b82-9ea780288c1e	Primary Tumor	Tumor								Transcriptome Profiling	TSV	7bf349b8-18c7-4880-8357-a49ab1e8fcc9.rna_seq.augmented_star_gene_counts.tsv	54427ef8-5281-42f3-b221-da517325b7b4	6f2eba72-f545-4057-8114-b8d1fe1375c8	rna_seq.augmented_star_gene_counts
open	3bba88bf-3a0c-4788-940f-5407b9e86971	female	not reported	1954	None	23073	Head of pancreas	G2	NA			Ductal and Lobular Neoplasms	Pancreas	CPTAC-Brain, Head and Neck, Kidney, Lung, Pancreas, Uterus	a4184a99-9864-50a0-aca7-b9db676dd9eb	Solid Tissue Normal	Normal								Transcriptome Profiling	TSV	04a300fe-ee75-4664-bc13-df3d56499993.rna_seq.augmented_star_gene_counts.tsv	6548430a-8a90-4c04-841f-945502be3e5e	b5fb3941-0b17-4ca8-8d14-9ba790f3a28d	rna_seq.augmented_star_gene_counts
open	f3e8e047-a18b-47a2-8c3b-60b34ebe54f7	male	white	1947	None	25473	Tail of pancreas	G2	NA			Ductal and Lobular Neoplasms	Pancreas	CPTAC-Brain, Head and Neck, Kidney, Lung, Pancreas, Uterus	7261bc46-ac3b-5d01-a599-48eb99c31c31	Primary Tumor	Tumor								Transcriptome Profiling	TSV	faee6e8a-b1e0-4c8d-863e-06b86964ae76.rna_seq.augmented_star_gene_counts.tsv	1159248e-76b8-4081-a8fa-66e30b688c60	d4be1932-087b-426f-a620-56cf6e8eb3a5	rna_seq.augmented_star_gene_counts
open	da1fdb3c-3031-4072-8ca8-96f1729ac276	male	white	1933	2017	30685	Head of pancreas	G2	NA			Ductal and Lobular Neoplasms	Pancreas	CPTAC-Brain, Head and Neck, Kidney, Lung, Pancreas, Uterus	0c2d06ac-eaa2-523b-bc92-95c8f9d7eb29	Primary Tumor	Tumor								Transcriptome Profiling	TSV	ffd639ab-3736-4c3c-9f68-c5a2e69e2d3a.rna_seq.augmented_star_gene_counts.tsv	999aca86-c6fc-43bb-a3f4-b726ded81b6d	03b78612-f1c1-4f4c-b7fb-3feb1c55d438	rna_seq.augmented_star_gene_counts
open	6116ed25-e657-440d-a5b5-24dcd90b0bb5	male	not reported	1948	2017	25293	Head of pancreas	G2	NA			Ductal and Lobular Neoplasms	Pancreas	CPTAC-Brain, Head and Neck, Kidney, Lung, Pancreas, Uterus	7dfe0ae1-4a61-5776-a8f1-7b208840ba75	Primary Tumor	Tumor	7dfe0ae1-4a61-5776-a8f1-7b208840ba75	Primary Tumor	Tumor					Transcriptome Profiling	TSV	50a64961-555e-4f65-9eed-e4531ead35ac.rna_seq.augmented_star_gene_counts.tsv	1c64b863-d7da-488b-8c82-78b989f06557	483074f9-dda3-4fec-a41f-2971327d6b51	rna_seq.augmented_star_gene_counts
open	adeb86f4-17ca-4ab1-b5aa-30ea0f5bdf56	male	white	1973	2017	15616	Head of pancreas	G3	NA			Ductal and Lobular Neoplasms	Pancreas	CPTAC-Brain, Head and Neck, Kidney, Lung, Pancreas, Uterus	8885978f-b3f0-5555-9849-13c5ec591c97	Primary Tumor	Tumor								Transcriptome Profiling	TSV	5f9e5b5a-d6bb-4d6c-b069-b871decfd5c7.rna_seq.augmented_star_gene_counts.tsv	f4befdec-b768-42f6-9b70-70845aa37b6b	87eaa760-5ffc-4dc2-aa10-3652f8f6f94e	rna_seq.augmented_star_gene_counts
open	3569f880-3672-4b78-b675-c1c2c0a43d1a	male	white	1942	2018	27104	Head of pancreas	G3	NA			Ductal and Lobular Neoplasms	Pancreas	CPTAC-Brain, Head and Neck, Kidney, Lung, Pancreas, Uterus	d6f06c7d-3ffb-5049-afa7-758c4f310a53	Solid Tissue Normal	Normal								Transcriptome Profiling	TSV	b2e836bd-b943-474d-8dfb-ae136f78f762.rna_seq.augmented_star_gene_counts.tsv	173431ac-622b-4acb-83c2-daf26e56f917	011beac8-a3a6-4522-8acd-a23f1a7eda3c	rna_seq.augmented_star_gene_counts
open	fcea94a8-32f5-4021-8d27-b4d03e8bb3f7	male	not reported	1950	None	24455	Head of pancreas	G2	NA			Ductal and Lobular Neoplasms	Pancreas	CPTAC-Brain, Head and Neck, Kidney, Lung, Pancreas, Uterus	b2951159-5765-5dfc-93c9-2b2302d643aa	Solid Tissue Normal	Normal								Transcriptome Profiling	TSV	0202b658-d94d-42a1-8e55-8e7379f589fd.rna_seq.augmented_star_gene_counts.tsv	68547e21-cdb1-4a30-9b40-9f5d6dd87d8e	f6ff2de2-e362-4a58-aae5-92e3099acd75	rna_seq.augmented_star_gene_counts
open	0576d76b-d37c-4df6-9cdd-6397a900c282	male	white	1953	None	23662	Head of pancreas	G2	NA			Ductal and Lobular Neoplasms	Pancreas	CPTAC-Brain, Head and Neck, Kidney, Lung, Pancreas, Uterus	b58730ab-bd53-5bd6-b801-06de10666f41	Primary Tumor	Tumor								Transcriptome Profiling	TSV	c489a45e-719a-4659-82e5-03dfa2cd477a.rna_seq.augmented_star_gene_counts.tsv	2bce31e9-74b8-4742-95d6-62b63943fda8	c4d3edf8-22e2-4e61-8426-519ef1095ed2	rna_seq.augmented_star_gene_counts
open	0576d76b-d37c-4df6-9cdd-6397a900c282	male	white	1953	None	23662	Head of pancreas	G2	NA			Ductal and Lobular Neoplasms	Pancreas	CPTAC-Brain, Head and Neck, Kidney, Lung, Pancreas, Uterus	4dbf265f-c7e0-5f85-bb8c-67e8e1043ad8	Solid Tissue Normal	Normal								Transcriptome Profiling	TSV	fa404154-7ff0-41f6-9ce3-81412c8578b1.rna_seq.augmented_star_gene_counts.tsv	48ce8b4f-6285-4dc7-9956-2ccc4af64924	7449e1c3-3f50-4467-a7d0-b1c3b49d619f	rna_seq.augmented_star_gene_counts
open	e2ec60db-be44-4b4b-a519-6320231f7be9	male	white	1953	None	23313	Head of pancreas	G2	NA			Ductal and Lobular Neoplasms	Pancreas	CPTAC-Brain, Head and Neck, Kidney, Lung, Pancreas, Uterus	888c6d7f-ad23-5b2d-9d72-64675d125334	Solid Tissue Normal	Normal								Transcriptome Profiling	TSV	1290d6b7-80a6-480a-b4de-5bd7633d8cc1.rna_seq.augmented_star_gene_counts.tsv	4266c29d-084b-41e8-9fd0-5f25f691e545	28a0b0bf-d468-4402-a286-10054b38e55e	rna_seq.augmented_star_gene_counts
open	5dc8c8fa-66ad-4e56-aace-768f064e3182	female	black or african american	1956	None	22742	Head of pancreas	G3	NA			Ductal and Lobular Neoplasms	Pancreas	CPTAC-Brain, Head and Neck, Kidney, Lung, Pancreas, Uterus	738423de-f9ef-5e89-b758-5a8f02b108f1	Solid Tissue Normal	Normal								Transcriptome Profiling	TSV	344f1e89-25fb-4f99-b158-b37ce10f7aa0.rna_seq.augmented_star_gene_counts.tsv	d74385ab-4350-4334-8860-da6a14325ea7	90668611-5430-445d-b0e6-ad6eac98209f	rna_seq.augmented_star_gene_counts
open	e002d33a-86c4-4e19-acde-d542096f5fdb	male	white	1945	None	26268	Head of pancreas	G3	NA			Ductal and Lobular Neoplasms	Pancreas	CPTAC-Brain, Head and Neck, Kidney, Lung, Pancreas, Uterus	27d6c4b6-0323-5915-8fef-b7067c4de983	Primary Tumor	Tumor								Transcriptome Profiling	TSV	ba09b042-bef0-4abd-a17c-b076db7b4938.rna_seq.augmented_star_gene_counts.tsv	5f2f4899-9bfa-4dc6-b64c-df55833f2f6f	0ca76f5e-5df7-406b-bbc4-57385cfdbbc5	rna_seq.augmented_star_gene_counts
open	e002d33a-86c4-4e19-acde-d542096f5fdb	male	white	1945	None	26268	Head of pancreas	G3	NA			Ductal and Lobular Neoplasms	Pancreas	CPTAC-Brain, Head and Neck, Kidney, Lung, Pancreas, Uterus	66fc282e-126b-5624-9198-98228b78e024	Solid Tissue Normal	Normal								Transcriptome Profiling	TSV	03d012ac-20b7-4b78-aba1-d8eb765a4f0e.rna_seq.augmented_star_gene_counts.tsv	7fba2963-9c6f-48ac-ad34-ad7580f4443f	9883907e-f368-4c4e-b7c5-ffd5614976c0	rna_seq.augmented_star_gene_counts
open	28a38be6-215d-42b6-bab1-495e0df755b7	male	not reported	1955	2018	22672	Head of pancreas	G2	NA			Ductal and Lobular Neoplasms	Pancreas	CPTAC-Brain, Head and Neck, Kidney, Lung, Pancreas, Uterus	7384f3fe-3992-5bdf-9ec8-36f3a1d378b9	Solid Tissue Normal	Normal								Transcriptome Profiling	TSV	d1136672-6cd9-4690-a7d5-7b7175d32ec4.rna_seq.augmented_star_gene_counts.tsv	c5c5938e-f093-4611-8980-0a99207cfd67	67752122-96f1-420b-9462-73da4b606816	rna_seq.augmented_star_gene_counts
open	dc7add32-3201-4727-a88c-a86c18150970	female	not reported	1947	None	25422	Head of pancreas	G3	NA			Ductal and Lobular Neoplasms	Pancreas	CPTAC-Brain, Head and Neck, Kidney, Lung, Pancreas, Uterus	0e89d212-acf9-5151-80c4-046227b1acd3	Solid Tissue Normal	Normal								Transcriptome Profiling	TSV	aad40469-8daf-4bbf-a199-c4025461ccae.rna_seq.augmented_star_gene_counts.tsv	ece6e66f-9f34-42ef-a616-2cfdf5fe40c1	899dbe84-0aab-4f35-bf30-3ac364483902	rna_seq.augmented_star_gene_counts
open	3c0035cc-7cf7-4319-a5d2-79c79c4fe9f5	female	white	1957	None	21667	Body of pancreas	G2	NA			Ductal and Lobular Neoplasms	Pancreas	CPTAC-Brain, Head and Neck, Kidney, Lung, Pancreas, Uterus	4b3c3719-85ff-5ed7-8d02-d8a76835edf8	Solid Tissue Normal	Normal								Transcriptome Profiling	TSV	382c05bd-dcf4-426f-890c-f00b2fc45e72.rna_seq.augmented_star_gene_counts.tsv	8bd9e390-cd33-47dd-8fa6-0eb4077c2c88	a26bf89e-8163-4d7d-9c01-5e40083420d2	rna_seq.augmented_star_gene_counts
open	ccda57c6-999c-4dce-95f1-1fb84b762f0b	male	not reported	1949	None	25375	Head of pancreas	G2	NA			Ductal and Lobular Neoplasms	Pancreas	CPTAC-Brain, Head and Neck, Kidney, Lung, Pancreas, Uterus	395f207e-cf1f-5c66-8d5a-4c28bbc8cd94	Solid Tissue Normal	Normal								Transcriptome Profiling	TSV	d86c91af-2b3f-44a7-965f-4352428824f2.rna_seq.augmented_star_gene_counts.tsv	268e7ac7-2937-467c-87bc-2490787650ff	8b078e17-bb20-46d7-accc-a28a0b77fa0e	rna_seq.augmented_star_gene_counts
open	28a38be6-215d-42b6-bab1-495e0df755b7	male	not reported	1955	2018	22672	Head of pancreas	G2	NA			Ductal and Lobular Neoplasms	Pancreas	CPTAC-Brain, Head and Neck, Kidney, Lung, Pancreas, Uterus	85aa7041-8e07-5c71-bb39-b76fb57977c1	Primary Tumor	Tumor	85aa7041-8e07-5c71-bb39-b76fb57977c1	Primary Tumor	Tumor					Transcriptome Profiling	TSV	407d3d54-9938-47b5-a9c2-eb8bfa1aa54d.rna_seq.augmented_star_gene_counts.tsv	9e9f6c25-663d-4796-a225-60871d911834	6f277d4e-87c6-410e-9297-b473ab952462	rna_seq.augmented_star_gene_counts
open	48fc4c94-cdc4-467b-b4e9-3646c7f01b4f	female	not reported	1957	None	22137	Head of pancreas	G2	NA			Ductal and Lobular Neoplasms	Pancreas	CPTAC-Brain, Head and Neck, Kidney, Lung, Pancreas, Uterus	c3e9e087-02c1-5fb1-b8c5-0eb7bc7e627d	Solid Tissue Normal	Normal								Transcriptome Profiling	TSV	76031eae-6009-4c28-ab35-5696948c3e3b.rna_seq.augmented_star_gene_counts.tsv	d3655083-8a8b-4f02-a709-6c200884f7f6	fbfbbd4c-7839-47d9-81c4-2213d9736e27	rna_seq.augmented_star_gene_counts
open	48fc4c94-cdc4-467b-b4e9-3646c7f01b4f	female	not reported	1957	None	22137	Head of pancreas	G2	NA			Ductal and Lobular Neoplasms	Pancreas	CPTAC-Brain, Head and Neck, Kidney, Lung, Pancreas, Uterus	17371c96-cc8a-5124-9d0c-6ddd1d5ca578	Primary Tumor	Tumor								Transcriptome Profiling	TSV	052c916b-4b27-4b07-95a4-b9196f95a960.rna_seq.augmented_star_gene_counts.tsv	ac77d556-8e01-4f63-8414-a951edeb6bd1	f7f96f53-8333-4081-924e-dcf532a5fe64	rna_seq.augmented_star_gene_counts
open	63e31d69-8193-483e-b87d-7b89614e0248	male	white	1944	2018	26705	Head of pancreas	G2	NA			Ductal and Lobular Neoplasms	Pancreas	CPTAC-Brain, Head and Neck, Kidney, Lung, Pancreas, Uterus	6dd31629-e93d-5bcb-9f44-6cdcb7c76f9d	Solid Tissue Normal	Normal								Transcriptome Profiling	TSV	cf5ad770-ab17-407f-99c9-5c9483847a15.rna_seq.augmented_star_gene_counts.tsv	60a6c48e-245a-428b-b925-51a1901e419b	a5362afb-5261-41f4-a866-1d03b69ab289	rna_seq.augmented_star_gene_counts
open	71d68d14-e1ec-4d01-9a9a-2f2a2f8e4297	male	not reported	1936	2018	29536	Head of pancreas	G2	NA			Ductal and Lobular Neoplasms	Pancreas	CPTAC-Brain, Head and Neck, Kidney, Lung, Pancreas, Uterus	8198be31-b88f-5c41-b9be-c901e51469bb	Primary Tumor	Tumor	8198be31-b88f-5c41-b9be-c901e51469bb	Primary Tumor	Tumor					Transcriptome Profiling	TSV	0f9c49f7-cd87-483c-bf5f-fb508d363b64.rna_seq.augmented_star_gene_counts.tsv	eade6be0-41e4-4881-aef0-8c2c4782a9c1	da39fe64-d5c7-41e9-8864-78759c50e57e	rna_seq.augmented_star_gene_counts
open	71d68d14-e1ec-4d01-9a9a-2f2a2f8e4297	male	not reported	1936	2018	29536	Head of pancreas	G2	NA			Ductal and Lobular Neoplasms	Pancreas	CPTAC-Brain, Head and Neck, Kidney, Lung, Pancreas, Uterus	ad8fc7d9-2c32-58ff-ab45-266ed759bc4a	Solid Tissue Normal	Normal								Transcriptome Profiling	TSV	74d972ea-d6d1-4c53-aa23-02e54031af53.rna_seq.augmented_star_gene_counts.tsv	1d9bd7d6-052b-4358-a021-9d92eaa22b9d	3b1c33ac-7060-45bc-912a-b3b6b2ff7b43	rna_seq.augmented_star_gene_counts
open	d0a4a77b-3676-490b-9058-22509098cb27	male	white	1946	None	25349	Head of pancreas	G2	NA			Ductal and Lobular Neoplasms	Pancreas	CPTAC-Brain, Head and Neck, Kidney, Lung, Pancreas, Uterus	352247f3-7e40-5797-9b7b-5b2940077169	Solid Tissue Normal	Normal								Transcriptome Profiling	TSV	b6fa7c32-8223-4504-b2ba-ad9501078c78.rna_seq.augmented_star_gene_counts.tsv	8c340d2d-0281-4aeb-8dab-7468509431ff	b4b7d121-be39-49a7-a420-317ec3b2c7a4	rna_seq.augmented_star_gene_counts
open	d0a4a77b-3676-490b-9058-22509098cb27	male	white	1946	None	25349	Head of pancreas	G2	NA			Ductal and Lobular Neoplasms	Pancreas	CPTAC-Brain, Head and Neck, Kidney, Lung, Pancreas, Uterus	12fcdad2-0c38-5c7b-959e-7f818c766255	Primary Tumor	Tumor								Transcriptome Profiling	TSV	7a936c08-37bd-4b05-8c63-f54217a79e1a.rna_seq.augmented_star_gene_counts.tsv	a1d1647b-8bb8-4244-9b65-ac12b742f246	808cbd0f-8e24-4fc9-9cc3-7045d3fbdcee	rna_seq.augmented_star_gene_counts
open	63e31d69-8193-483e-b87d-7b89614e0248	male	white	1944	2018	26705	Head of pancreas	G2	NA			Ductal and Lobular Neoplasms	Pancreas	CPTAC-Brain, Head and Neck, Kidney, Lung, Pancreas, Uterus	62251777-0f6c-58a0-b01b-c78351056623	Primary Tumor	Tumor								Transcriptome Profiling	TSV	551e48a0-ad8b-47f8-8277-f574573806f5.rna_seq.augmented_star_gene_counts.tsv	7c82b5c3-d965-4419-8823-6a3a63cca53a	b30661a9-da5c-4723-be29-6819984adb6e	rna_seq.augmented_star_gene_counts
open	ac1dcb50-a6e2-4956-ab3e-2278d51bc4e1	male	not reported	1940	2021	28419	Head of pancreas	G2	NA			Ductal and Lobular Neoplasms	Pancreas	CPTAC-Brain, Head and Neck, Kidney, Lung, Pancreas, Uterus	90598e21-9a91-5079-b46f-2b1dd66be840	Primary Tumor	Tumor	90598e21-9a91-5079-b46f-2b1dd66be840	Primary Tumor	Tumor					Transcriptome Profiling	TSV	367dcf06-7a92-4d68-890a-f187ebab59f9.rna_seq.augmented_star_gene_counts.tsv	a3cc4437-b66d-4313-b995-48e92a66824c	8b3d5f46-cc38-4278-a410-b4c09b6750f0	rna_seq.augmented_star_gene_counts
open	ac1dcb50-a6e2-4956-ab3e-2278d51bc4e1	male	not reported	1940	2021	28419	Head of pancreas	G2	NA			Ductal and Lobular Neoplasms	Pancreas	CPTAC-Brain, Head and Neck, Kidney, Lung, Pancreas, Uterus	2e7872c0-2594-5469-bf5e-a12a6dfcaf5f	Solid Tissue Normal	Normal								Transcriptome Profiling	TSV	70bfb00d-4b93-42f1-b297-893549d347c8.rna_seq.augmented_star_gene_counts.tsv	4f6e1c5d-be60-4d96-907a-8b8260a7d835	54580e8c-0180-4d47-ae9b-5e78cdf282db	rna_seq.augmented_star_gene_counts
open	dc7add32-3201-4727-a88c-a86c18150970	female	not reported	1947	None	25422	Head of pancreas	G3	NA			Ductal and Lobular Neoplasms	Pancreas	CPTAC-Brain, Head and Neck, Kidney, Lung, Pancreas, Uterus	ec9f2560-3834-5689-be9f-f240f7321a88	Primary Tumor	Tumor								Transcriptome Profiling	TSV	9ff18968-1df8-42cf-a7c5-0d9c1eab7a59.rna_seq.augmented_star_gene_counts.tsv	294ea668-b600-46f7-a62f-23f8e2da9bd5	aa8961bb-75b8-441a-9029-b8ef84733c84	rna_seq.augmented_star_gene_counts
open	3c0035cc-7cf7-4319-a5d2-79c79c4fe9f5	female	white	1957	None	21667	Body of pancreas	G2	NA			Ductal and Lobular Neoplasms	Pancreas	CPTAC-Brain, Head and Neck, Kidney, Lung, Pancreas, Uterus	55359c0e-7a6f-5c29-a7b0-298542412db8	Primary Tumor	Tumor	55359c0e-7a6f-5c29-a7b0-298542412db8	Primary Tumor	Tumor					Transcriptome Profiling	TSV	07a7e1a7-582a-455a-976e-8afc6a38ac2c.rna_seq.augmented_star_gene_counts.tsv	8bba442f-8f8d-4f88-ad04-183bf8e786a9	a47c81f3-3cab-443c-bfd6-1fd07742a9b9	rna_seq.augmented_star_gene_counts
open	ccda57c6-999c-4dce-95f1-1fb84b762f0b	male	not reported	1949	None	25375	Head of pancreas	G2	NA			Ductal and Lobular Neoplasms	Pancreas	CPTAC-Brain, Head and Neck, Kidney, Lung, Pancreas, Uterus	faf3cf3e-1f55-5bbb-b5cb-2a2a1e2e99fb	Primary Tumor	Tumor								Transcriptome Profiling	TSV	ed77f8f1-2581-40cb-9bfb-409228768c34.rna_seq.augmented_star_gene_counts.tsv	d2ce2e04-34c5-4399-ae76-983884159092	0ffe0e41-7505-42c0-b10b-c83319b61c42	rna_seq.augmented_star_gene_counts
open	12126fde-c904-4b3b-81b4-083824d7a0d4	male	not reported	1946	2018	26008	Head of pancreas	G2	NA			Ductal and Lobular Neoplasms	Pancreas	CPTAC-Brain, Head and Neck, Kidney, Lung, Pancreas, Uterus	477f6fae-5b4a-5c4b-8e02-e55f08bcba73	Primary Tumor	Tumor								Transcriptome Profiling	TSV	4f8a2b3c-1456-43f1-949b-4dec6b625e66.rna_seq.augmented_star_gene_counts.tsv	733fc215-fd85-4b69-af08-916360b20552	de64c356-2e46-4c82-b6cd-902c4159d0b0	rna_seq.augmented_star_gene_counts
open	12126fde-c904-4b3b-81b4-083824d7a0d4	male	not reported	1946	2018	26008	Head of pancreas	G2	NA			Ductal and Lobular Neoplasms	Pancreas	CPTAC-Brain, Head and Neck, Kidney, Lung, Pancreas, Uterus	d6f108b3-8b3c-5e9c-a383-f3a8338b99ab	Solid Tissue Normal	Normal								Transcriptome Profiling	TSV	550c8c20-7db8-4611-a353-2ee4a395c27d.rna_seq.augmented_star_gene_counts.tsv	66e7f588-b6b7-4696-bee5-00423c725239	45003059-2510-491b-ba9c-e1dc1a33f5a2	rna_seq.augmented_star_gene_counts
open	dbab1830-176e-4f3a-a094-1a4301a70a7d	female	not reported	1949	2018	25275	Head of pancreas	G2	NA			Ductal and Lobular Neoplasms	Pancreas	CPTAC-Brain, Head and Neck, Kidney, Lung, Pancreas, Uterus	a99d4a05-5ed7-5307-ba8a-6eef1b96f557	Solid Tissue Normal	Normal								Transcriptome Profiling	TSV	7b8a9778-899c-4c51-8814-99b8c94e0c5b.rna_seq.augmented_star_gene_counts.tsv	4f979539-52ab-4233-95f6-d5de02e8bb81	572e687f-ab8f-450f-9824-63a8fb077f3f	rna_seq.augmented_star_gene_counts
open	8df9a63c-5d21-45d7-929f-4b52b6222f2d	female	not reported	1963	None	19891	Head of pancreas	G2	NA			Ductal and Lobular Neoplasms	Pancreas	CPTAC-Brain, Head and Neck, Kidney, Lung, Pancreas, Uterus	12c45e83-a23c-54f7-8b98-7ae098862745	Primary Tumor	Tumor								Transcriptome Profiling	TSV	dbe35910-dcc4-4443-ba50-06193bf108f9.rna_seq.augmented_star_gene_counts.tsv	34e73e8b-2dea-4667-a4dc-18671411336f	820b3347-d689-41ad-8c7f-b8e387ed9f4e	rna_seq.augmented_star_gene_counts
open	20843547-185c-4067-b314-698cadf7aea8	female	not reported	1967	2018	18530	Body of pancreas	G2	NA			Ductal and Lobular Neoplasms	Pancreas	CPTAC-Brain, Head and Neck, Kidney, Lung, Pancreas, Uterus	a5ef222d-ceaa-5630-987c-9a7dcd2b2202	Solid Tissue Normal	Normal								Transcriptome Profiling	TSV	805c05cf-3170-45cf-9cc1-7672cd281e01.rna_seq.augmented_star_gene_counts.tsv	6d6eb1d6-beb5-42d0-9382-77bb5deb1c01	35258bcc-d673-44b0-a6ee-2f1e71307e4e	rna_seq.augmented_star_gene_counts
open	aa767a6a-fb5f-4020-bb7f-7d3984182a11	female	white	1947	2020	26051	Head of pancreas	G3	NA			Ductal and Lobular Neoplasms	Pancreas	CPTAC-Brain, Head and Neck, Kidney, Lung, Pancreas, Uterus	be8ddc35-2296-5726-83bc-d1c29cbf9995	Solid Tissue Normal	Normal								Transcriptome Profiling	TSV	9daa12a8-2b13-4401-9f60-9738260ff438.rna_seq.augmented_star_gene_counts.tsv	f1d63a2e-ce15-43e4-b1e4-b519ea6ab850	1d3969b6-cdb4-4271-89d7-6818b0683c52	rna_seq.augmented_star_gene_counts
open	5f7accb9-d655-45fb-bae0-d8cd02c11285	male	not reported	1944	2020	26616	Head of pancreas	G1	NA			Ductal and Lobular Neoplasms	Pancreas	CPTAC-Brain, Head and Neck, Kidney, Lung, Pancreas, Uterus	90dc25e7-d100-5c68-8863-778fccf9802f	Solid Tissue Normal	Normal								Transcriptome Profiling	TSV	27bf0c1e-d087-49fe-8137-c8c733090d3a.rna_seq.augmented_star_gene_counts.tsv	228c4226-5206-42b8-aa44-2cc817d0a818	9f0405b2-3fa7-4a45-b24f-ff99f34f7273	rna_seq.augmented_star_gene_counts
open	da1fdb3c-3031-4072-8ca8-96f1729ac276	male	white	1933	2017	30685	Head of pancreas	G2	NA			Ductal and Lobular Neoplasms	Pancreas	CPTAC-Brain, Head and Neck, Kidney, Lung, Pancreas, Uterus	0cca85ab-9e6d-5514-9960-edf1768474a3	Solid Tissue Normal	Normal								Transcriptome Profiling	TSV	19d4dcb4-9491-49d5-901f-a0830a99d4f7.rna_seq.augmented_star_gene_counts.tsv	e3d16a9e-974c-4fca-a4a2-6837493e33e9	44110a11-9c43-4d29-9ade-2cd534b0934a	rna_seq.augmented_star_gene_counts
open	4a40e29b-aaa0-4de4-949e-e4a5d6295bed	male	white	1936	None	29322	Head of pancreas	G2	NA			Ductal and Lobular Neoplasms	Pancreas	CPTAC-Brain, Head and Neck, Kidney, Lung, Pancreas, Uterus	66f1d84c-275e-5e7c-aed7-1404ba9129df	Primary Tumor	Tumor	66f1d84c-275e-5e7c-aed7-1404ba9129df	Primary Tumor	Tumor					Transcriptome Profiling	TSV	15f47711-9168-4f5d-b2ab-110b32747071.rna_seq.augmented_star_gene_counts.tsv	28b416d6-b731-488f-b961-b3ed6c0ce035	d442e188-bf07-451c-b0ee-755013355537	rna_seq.augmented_star_gene_counts
open	adeb86f4-17ca-4ab1-b5aa-30ea0f5bdf56	male	white	1973	2017	15616	Head of pancreas	G3	NA			Ductal and Lobular Neoplasms	Pancreas	CPTAC-Brain, Head and Neck, Kidney, Lung, Pancreas, Uterus	31c69e1f-02ef-59fa-9677-646a4ebd476f	Solid Tissue Normal	Normal								Transcriptome Profiling	TSV	aa274968-d69e-4e77-aae9-fee9c28a1b5b.rna_seq.augmented_star_gene_counts.tsv	21bad3a0-c28c-4322-89ae-f209e498a7c4	8beb44e9-e6c4-4c48-9e1b-1fb84bf5b175	rna_seq.augmented_star_gene_counts
open	0960f27b-1262-4bbe-a8f8-a2aec454f5c6	female	not reported	1948	2018	25148	Head of pancreas	G2	NA			Ductal and Lobular Neoplasms	Pancreas	CPTAC-Brain, Head and Neck, Kidney, Lung, Pancreas, Uterus	3f991c96-658c-5139-a778-134c2fce5911	Solid Tissue Normal	Normal								Transcriptome Profiling	TSV	c82e7794-6b1d-4957-85c9-4ade1856a41f.rna_seq.augmented_star_gene_counts.tsv	b6d851e1-ce1e-4653-89e6-63cd79be6775	1ca6ba69-86f9-4b5d-97ab-b788065b688d	rna_seq.augmented_star_gene_counts
open	4403f02b-7f2b-4c80-9feb-69f8790a261f	male	white	1947	2018	25862	Head of pancreas	G3	NA			Ductal and Lobular Neoplasms	Pancreas	CPTAC-Brain, Head and Neck, Kidney, Lung, Pancreas, Uterus	f54777d0-09ee-5e5d-b01f-1921435bc385	Solid Tissue Normal	Normal								Transcriptome Profiling	TSV	ace2ab70-8db9-409f-a507-42d46ce9613b.rna_seq.augmented_star_gene_counts.tsv	c81a2884-bd34-4b64-af20-0980034b7a6a	e2efd147-b54a-410b-831d-1f9289e0141b	rna_seq.augmented_star_gene_counts
open	4403f02b-7f2b-4c80-9feb-69f8790a261f	male	white	1947	2018	25862	Head of pancreas	G3	NA			Ductal and Lobular Neoplasms	Pancreas	CPTAC-Brain, Head and Neck, Kidney, Lung, Pancreas, Uterus	fed911ba-277f-5006-b8e5-2094cc2ff76c	Primary Tumor	Tumor	fed911ba-277f-5006-b8e5-2094cc2ff76c	Primary Tumor	Tumor					Transcriptome Profiling	TSV	2891c2cf-652a-4aad-a6ea-d288ec651e4f.rna_seq.augmented_star_gene_counts.tsv	c2f40316-3471-4c19-a927-fdf51e0aea15	1e371a89-be27-4ddb-96e6-aff7ae0ff79c	rna_seq.augmented_star_gene_counts
open	936f72b9-e16d-448b-b6ba-23078dd211b8	male	not reported	1947	2018	25462	Head of pancreas	G3	NA			Ductal and Lobular Neoplasms	Pancreas	CPTAC-Brain, Head and Neck, Kidney, Lung, Pancreas, Uterus	5c748760-dad9-56d3-95df-4d5330f9d79c	Primary Tumor	Tumor								Transcriptome Profiling	TSV	d097bf34-fa01-4b9c-8b71-e47effe7724e.rna_seq.augmented_star_gene_counts.tsv	506d7859-0365-4a18-9da1-7c45d45cc243	1197e9d0-0e94-47a6-9c7d-f49884d81685	rna_seq.augmented_star_gene_counts
open	6e8176ee-74af-4682-9700-e1b2af4f1213	male	not reported	1971	2018	17037	Pancreas, NOS	G3	NA			Ductal and Lobular Neoplasms	Pancreas	CPTAC-Brain, Head and Neck, Kidney, Lung, Pancreas, Uterus	1e484834-22e8-5957-8543-678f39d5ea3d	Solid Tissue Normal	Normal								Transcriptome Profiling	TSV	28d06754-1437-4388-bee4-30d44dfbf246.rna_seq.augmented_star_gene_counts.tsv	51d36dd2-4824-481b-ba7f-e809b5c1e465	ff8eb59d-b2ab-4228-bf3f-c115072ca171	rna_seq.augmented_star_gene_counts
open	6e8176ee-74af-4682-9700-e1b2af4f1213	male	not reported	1971	2018	17037	Pancreas, NOS	G3	NA			Ductal and Lobular Neoplasms	Pancreas	CPTAC-Brain, Head and Neck, Kidney, Lung, Pancreas, Uterus	7fd2ebb4-1e8f-5721-8352-2be530f8cb1c	Primary Tumor	Tumor	7fd2ebb4-1e8f-5721-8352-2be530f8cb1c	Primary Tumor	Tumor					Transcriptome Profiling	TSV	24b69855-2751-4571-885d-2da06dce24f5.rna_seq.augmented_star_gene_counts.tsv	44e443d7-96bf-409b-8428-d81f2bd4e39c	89ba4eab-b8f6-4934-b667-02c6c97e5b03	rna_seq.augmented_star_gene_counts
open	81c1e904-8a47-462c-bd2c-f2ecbb6c1b19	female	white	1938	2019	28706	Body of pancreas	G2	NA			Ductal and Lobular Neoplasms	Pancreas	CPTAC-Brain, Head and Neck, Kidney, Lung, Pancreas, Uterus	dea86731-f1dd-5d5b-a234-9603b89c82b4	Solid Tissue Normal	Normal								Transcriptome Profiling	TSV	1d421a09-7f5e-4637-abba-3e71148e45ba.rna_seq.augmented_star_gene_counts.tsv	d0044f4f-81d4-49df-bb2b-4e57b0d1b859	79e24745-c00a-4743-bdce-f42c181dc4e5	rna_seq.augmented_star_gene_counts
open	217a5718-a04e-4225-b362-98d2825b1617	female	not reported	1947	2019	25407	Head of pancreas	G2	NA			Ductal and Lobular Neoplasms	Pancreas	CPTAC-Brain, Head and Neck, Kidney, Lung, Pancreas, Uterus	d76c8d3e-fb71-5177-80e5-16284a174b2d	Primary Tumor	Tumor								Transcriptome Profiling	TSV	b8a5ea19-6c72-47ed-9ebf-9774bc1196dc.rna_seq.augmented_star_gene_counts.tsv	7e9ab022-e03a-47a0-a237-ccbba62a196d	42b872c7-6b4c-47ed-b469-a6fc8f70ea80	rna_seq.augmented_star_gene_counts
open	6f235976-c04a-4a40-be28-8ed9dab93365	female	not reported	1952	2018	24187	Head of pancreas	G3	NA			Ductal and Lobular Neoplasms	Pancreas	CPTAC-Brain, Head and Neck, Kidney, Lung, Pancreas, Uterus	075ee79c-e0cb-5352-bc94-705a8e090ed1	Primary Tumor	Tumor								Transcriptome Profiling	TSV	2cf79d6d-274a-4e2f-a163-df77b63f188c.rna_seq.augmented_star_gene_counts.tsv	da10e3fb-357b-49a0-83da-893dc1f2b6b9	e056abfc-57df-4ee0-b4ec-3f0334a0fd50	rna_seq.augmented_star_gene_counts
open	4a6039f3-ac9f-4034-a91f-ee90bee63f27	male	black or african american	1962	2018	20413	Head of pancreas	G3	NA			Ductal and Lobular Neoplasms	Pancreas	CPTAC-Brain, Head and Neck, Kidney, Lung, Pancreas, Uterus	c094d471-a142-5a74-85f6-f02be071698a	Solid Tissue Normal	Normal								Transcriptome Profiling	TSV	1faa7190-7787-4b8e-ac42-28ae65cd346d.rna_seq.augmented_star_gene_counts.tsv	98052fb6-cda7-4b48-93c0-875500007046	18a18587-2799-47fc-a7a7-f8918f9a89d3	rna_seq.augmented_star_gene_counts
open	5f7accb9-d655-45fb-bae0-d8cd02c11285	male	not reported	1944	2020	26616	Head of pancreas	G1	NA			Ductal and Lobular Neoplasms	Pancreas	CPTAC-Brain, Head and Neck, Kidney, Lung, Pancreas, Uterus	54a070dd-951c-55fd-8093-afa239b8ed88	Primary Tumor	Tumor	54a070dd-951c-55fd-8093-afa239b8ed88	Primary Tumor	Tumor					Transcriptome Profiling	TSV	5c75bab7-2a69-41c9-b11b-d5174c399ab7.rna_seq.augmented_star_gene_counts.tsv	ced04f73-4a3f-46cf-acb2-21aa93d0ed0c	9dfb0803-abab-4b42-b6ea-1f25808914c9	rna_seq.augmented_star_gene_counts
open	67d29568-8cdf-4b73-a942-9a882dd304a4	male	not reported	1954	2018	22902	Pancreas, NOS	G3	NA			Ductal and Lobular Neoplasms	Pancreas	CPTAC-Brain, Head and Neck, Kidney, Lung, Pancreas, Uterus	d41e4c2f-15f1-57ae-afc4-5571337131cd	Primary Tumor	Tumor	d41e4c2f-15f1-57ae-afc4-5571337131cd	Primary Tumor	Tumor					Transcriptome Profiling	TSV	6d62ff2c-68bb-4ba1-981c-b2af6f962a5f.rna_seq.augmented_star_gene_counts.tsv	6d7ebb2c-32c0-46d6-99c0-66b103cb8934	b6b7855a-8e02-4f15-b8b4-81b1c0df76ab	rna_seq.augmented_star_gene_counts
open	67d29568-8cdf-4b73-a942-9a882dd304a4	male	not reported	1954	2018	22902	Pancreas, NOS	G3	NA			Ductal and Lobular Neoplasms	Pancreas	CPTAC-Brain, Head and Neck, Kidney, Lung, Pancreas, Uterus	4815c344-75c4-5c5c-93ad-b2acbbfd5157	Solid Tissue Normal	Normal								Transcriptome Profiling	TSV	b719127d-1579-4500-ae6c-2f87319fb0cf.rna_seq.augmented_star_gene_counts.tsv	9ed4db45-79c8-4e45-84ba-3029d7eb8216	ef88f0c1-5d19-49e0-a544-796a0b0a8a8a	rna_seq.augmented_star_gene_counts
open	3bba88bf-3a0c-4788-940f-5407b9e86971	female	not reported	1954	None	23073	Head of pancreas	G2	NA			Ductal and Lobular Neoplasms	Pancreas	CPTAC-Brain, Head and Neck, Kidney, Lung, Pancreas, Uterus	b221dce6-67f8-55d3-90c4-4b643faddaeb	Primary Tumor	Tumor								Transcriptome Profiling	TSV	87c08eb7-bec9-4a4a-a101-716aa9e87cba.rna_seq.augmented_star_gene_counts.tsv	5f99baa3-2ebd-4c02-b351-6c1a216b5e5f	edaf35bf-8a82-4206-887a-1f83935ae071	rna_seq.augmented_star_gene_counts
open	0960f27b-1262-4bbe-a8f8-a2aec454f5c6	female	not reported	1948	2018	25148	Head of pancreas	G2	NA			Ductal and Lobular Neoplasms	Pancreas	CPTAC-Brain, Head and Neck, Kidney, Lung, Pancreas, Uterus	fcc3c842-e50e-5ad5-b557-b623d0319011	Primary Tumor	Tumor	fcc3c842-e50e-5ad5-b557-b623d0319011	Primary Tumor	Tumor					Transcriptome Profiling	TSV	f6bc8bae-d9ce-4bca-9517-fa6a6535f661.rna_seq.augmented_star_gene_counts.tsv	c374c7df-abc8-49fd-9729-84cd81b570ea	791f30d2-e932-4f9e-a224-952af0a2b2ff	rna_seq.augmented_star_gene_counts
open	936f72b9-e16d-448b-b6ba-23078dd211b8	male	not reported	1947	2018	25462	Head of pancreas	G3	NA			Ductal and Lobular Neoplasms	Pancreas	CPTAC-Brain, Head and Neck, Kidney, Lung, Pancreas, Uterus	3d8b677c-7d22-5a66-af11-2b8d05bf5fc0	Solid Tissue Normal	Normal								Transcriptome Profiling	TSV	8d29479c-a76f-4b83-9af4-2f501637165f.rna_seq.augmented_star_gene_counts.tsv	bbb307e1-487b-4a67-9846-8b3e82ac5cde	5b13f452-e556-46cc-b778-a8834acc6a9c	rna_seq.augmented_star_gene_counts
open	fcea94a8-32f5-4021-8d27-b4d03e8bb3f7	male	not reported	1950	None	24455	Head of pancreas	G2	NA			Ductal and Lobular Neoplasms	Pancreas	CPTAC-Brain, Head and Neck, Kidney, Lung, Pancreas, Uterus	f4221055-667f-55a0-a6f0-112fd6423f0d	Primary Tumor	Tumor	f4221055-667f-55a0-a6f0-112fd6423f0d	Primary Tumor	Tumor					Transcriptome Profiling	TSV	e86e3324-7e76-4e20-bef6-f946dc93e3ec.rna_seq.augmented_star_gene_counts.tsv	608ca370-31da-4858-9514-bb20f38aa674	c334eca4-31af-4dd4-a1da-ff46094d2649	rna_seq.augmented_star_gene_counts
open	ed69df53-631b-4c3a-af08-e502cc64129a	female	white	1939	None	28289	Head of pancreas	G2	NA			Ductal and Lobular Neoplasms	Pancreas	CPTAC-Brain, Head and Neck, Kidney, Lung, Pancreas, Uterus	3327f7f1-6822-5c91-a221-a3d3c12fc315	Primary Tumor	Tumor								Transcriptome Profiling	TSV	a00aac13-4761-4463-8c6e-99ee8db36f1a.rna_seq.augmented_star_gene_counts.tsv	ff8f0dbd-3866-4637-abe0-bf2d32813ef1	6d570bcf-80b0-4f23-a850-b087f0866295	rna_seq.augmented_star_gene_counts
open	e2ec60db-be44-4b4b-a519-6320231f7be9	male	white	1953	None	23313	Head of pancreas	G2	NA			Ductal and Lobular Neoplasms	Pancreas	CPTAC-Brain, Head and Neck, Kidney, Lung, Pancreas, Uterus	7d711c06-1a77-50a5-a7a6-ef3a4c2d3881	Primary Tumor	Tumor	7d711c06-1a77-50a5-a7a6-ef3a4c2d3881	Primary Tumor	Tumor					Transcriptome Profiling	TSV	d21f8282-a29b-4f34-85b2-a22379d11956.rna_seq.augmented_star_gene_counts.tsv	a55e4f17-c221-4cb6-bd5e-a7705fa5c54b	4eee0bb8-70df-44f6-9e92-c447acbfd5ee	rna_seq.augmented_star_gene_counts
open	5dc8c8fa-66ad-4e56-aace-768f064e3182	female	black or african american	1956	None	22742	Head of pancreas	G3	NA			Ductal and Lobular Neoplasms	Pancreas	CPTAC-Brain, Head and Neck, Kidney, Lung, Pancreas, Uterus	0010c245-32c4-5af7-a1d4-55b61424dbcd	Primary Tumor	Tumor								Transcriptome Profiling	TSV	219d1438-0079-4e64-bb1e-5b1743720002.rna_seq.augmented_star_gene_counts.tsv	7fc37238-8758-4de4-ac43-b39ecb78644d	4ffafdad-6839-49b5-a000-e6055a472c54	rna_seq.augmented_star_gene_counts
open	6f235976-c04a-4a40-be28-8ed9dab93365	female	not reported	1952	2018	24187	Head of pancreas	G3	NA			Ductal and Lobular Neoplasms	Pancreas	CPTAC-Brain, Head and Neck, Kidney, Lung, Pancreas, Uterus	a6605b4b-8d21-5c70-94da-069a953555a0	Solid Tissue Normal	Normal								Transcriptome Profiling	TSV	489e748d-89a5-4e86-8324-f4e190d9465d.rna_seq.augmented_star_gene_counts.tsv	6cc1ec94-2b9e-44e1-a8f2-95cde672dffc	b10f3cb7-f3be-4bb2-b955-271619e05719	rna_seq.augmented_star_gene_counts
open	dbab1830-176e-4f3a-a094-1a4301a70a7d	female	not reported	1949	2018	25275	Head of pancreas	G2	NA			Ductal and Lobular Neoplasms	Pancreas	CPTAC-Brain, Head and Neck, Kidney, Lung, Pancreas, Uterus	f25ee548-41ee-53a8-ac92-743ced1b838b	Primary Tumor	Tumor								Transcriptome Profiling	TSV	316f8f14-f228-482c-a54d-03b476620630.rna_seq.augmented_star_gene_counts.tsv	93bea9f3-d452-444c-aca3-c9e8aaa5a047	e4ab5f08-fc0a-4870-91a6-426542fef8d5	rna_seq.augmented_star_gene_counts
open	8df9a63c-5d21-45d7-929f-4b52b6222f2d	female	not reported	1963	None	19891	Head of pancreas	G2	NA			Ductal and Lobular Neoplasms	Pancreas	CPTAC-Brain, Head and Neck, Kidney, Lung, Pancreas, Uterus	2399ace0-0447-55ed-b202-7774ffb973c0	Solid Tissue Normal	Normal								Transcriptome Profiling	TSV	f7a96787-1062-42a9-9339-36e2836000d0.rna_seq.augmented_star_gene_counts.tsv	b01c74d4-478f-4a8a-9521-3f207a81f0bf	d256e87b-ce0d-4071-9556-97a82bd744c1	rna_seq.augmented_star_gene_counts
